# Supplementary material for: Boosting Turnover in the Triarylborane-Catalyzed Hydrogenation of N-Substituted Indoles via Olefin-to-Nitrogen Lewis Base Switching in H2-Cleavage Steps
Source: Precis Chem. 2024 Dec 18;3(3):128–34. doi: 10.1021/prechem.4c00090 (PMC11938162; doi:10.1021/prechem.4c00090)
Supplement: Supplementary file 2 — pc4c00090_si_002.xlsx [file pc4c00090_si_002.xlsx]

## Sheet: H2
H2 (gas-phase)		Computed Cartesian coordinates (x, y, z) for the optimized structure.
DZ	E [a.u.] = -1.163563
	G [a.u.] = -1.164831
TZ	E [a.u.] = -1.168325
	G [a.u.] = -1.169593
H 0.00000000 0.00000000 0.37719900
H 0.00000000 0.00000000 -0.37719900

## Sheet: 1a
1a (gas-phase)		Computed Cartesian coordinates (x, y, z) for the optimized structure.
DZ	E [a.u.] = -402.660135
	G [a.u.] = -402.533536
TZ	E [a.u.] = -403.100434
	G [a.u.] = -402.973835
C -3.84932600 1.03073400 2.03791600
C -3.26640500 -0.20797600 2.37866900
C -1.91198600 -0.43747900 2.19638600
C -1.11099700 0.58754900 1.66178800
C -1.71901500 1.82524300 1.32629800
C -3.08871300 2.06204000 1.50881700
N -0.74414900 2.65596500 0.82886400
C -0.96573900 4.00577100 0.37563100
H -4.91888400 1.17924500 2.19382900
H -3.89687500 -0.99615500 2.79249000
H -1.47045100 -1.39923900 2.46305300
H -3.54084100 3.01954000 1.24558700
H -0.01474700 4.42985800 0.03289800
H -1.68106600 4.02746200 -0.46035300
H -1.35712100 4.63457800 1.18954200
C 0.28333200 0.71532500 1.34025800
H 1.05837600 -0.03527200 1.46364000
C 0.45464600 1.97897500 0.84175800
H 1.35755100 2.46952400 0.48358300

## Sheet: 2a
2a (gas-phase)		Computed Cartesian coordinates (x, y, z) for the optimized structure.
DZ	E [a.u.] = -403.850123
	G [a.u.] = -403.700963
TZ	E [a.u.] = -404.294731
	G [a.u.] = -404.145571
C -3.84706600 1.04728600 2.04513300
C -3.31947800 -0.22258300 2.26566800
C -1.94531500 -0.44893600 2.09514300
C -1.13013500 0.59924700 1.70738300
C -1.66798400 1.88374800 1.50040200
C -3.03405400 2.11786000 1.65384900
N -0.66678800 2.77871400 1.14063900
C -0.98996600 3.98405600 0.42694400
H -4.91860600 1.21409400 2.16901300
H -3.97476300 -1.04181300 2.56279400
H -1.52586500 -1.44406900 2.25791000
H -3.46477700 3.10295600 1.47263200
H -0.08306900 4.59273500 0.30929000
H -1.41213100 3.78541400 -0.57917300
H -1.71725300 4.57986200 0.99562300
C 0.36177200 0.68021300 1.47688300
H 0.88941100 0.75185900 2.44222700
H 0.77397400 -0.17686300 0.92886300
C 0.48564200 1.99912200 0.69639500
H 1.42410000 2.53718900 0.89218000
H 0.42014900 1.80623100 -0.39482000

## Sheet: B1
B1 (gas-phase)		Computed Cartesian coordinates (x, y, z) for the optimized structure.
DZ	E [a.u.] = -2205.879119
	G [a.u.] = -2205.779236
TZ	E [a.u.] = -2208.471878
	G [a.u.] = -2208.371995
B -0.00028900 -0.00027600 0.00264200
C -0.21323800 1.55669700 0.00165500
C 0.67489800 2.42798000 -0.64141700
C -1.30353800 2.15851500 0.64240700
C 0.49722100 3.80647400 -0.66290600
C -1.50423800 3.53385800 0.65900200
C -0.59819600 4.35913500 -0.00334700
F 1.73277000 1.95373100 -1.28511000
F -2.19452100 1.41822900 1.28772000
F 1.35083500 4.59070700 -1.29481600
F -2.53828500 4.06127000 1.28796900
F -0.77757400 5.66199300 -0.00608100
C -1.24185300 -0.96359900 0.00169400
C -2.44063500 -0.63121600 -0.64172400
C -1.21751600 -2.20796300 0.64395800
C -3.54552400 -1.47449300 -0.66197700
C -2.30805100 -3.06970500 0.66156700
C -3.47592600 -2.69865400 -0.00095300
F -2.55891200 0.52133300 -1.28665900
F -0.13125500 -2.60848500 1.29041800
F -4.65193100 -1.12845300 -1.29384400
F -2.24776100 -4.22820900 1.29188900
F -4.51450700 -3.50554300 -0.00224200
C 1.45477400 -0.59377800 0.00292700
C 1.76658100 -1.79784600 -0.64084900
C 2.51997300 0.04946900 0.64563000
C 3.04948500 -2.33265400 -0.66116600
C 3.81179300 -0.46340200 0.66268200
C 4.07473800 -1.66011500 -0.00010600
F 0.82792400 -2.47642800 -1.28647400
F 2.32294300 1.19001100 1.29255300
F 3.30326600 -3.46372200 -1.29303500
F 4.78497200 0.16855300 1.29256400
F 5.29301800 -2.15548700 -0.00191000

## Sheet: B7
B7 (gas-phase)		Computed Cartesian coordinates (x, y, z) for the optimized structure.
DZ	E [a.u.] = -12327.562059
	G [a.u.] = -12327.438153
TZ	E [a.u.] = -12330.356074
	G [a.u.] = -12330.232168
B 0.00000200 0.83564000 0.00000200
C -1.37270400 0.07581900 0.06791100
C -2.54266000 0.61058100 -0.48487900
C -1.50417800 -1.14753400 0.73759200
C -3.77554500 -0.03684700 -0.39101300
C -2.72384500 -1.80729000 0.86068200
C -3.86349600 -1.24744100 0.28788700
F -2.48463200 1.75660900 -1.14163000
F -0.43229300 -1.68919200 1.29549900
C 1.37270500 0.07581300 -0.06790900
C 1.50417300 -1.14754000 -0.73759100
C 2.54266300 0.61056900 0.48488100
C 2.72383800 -1.80730200 -0.86068100
C 3.77554600 -0.03686600 0.39101600
C 3.86349100 -1.24745800 -0.28788600
F 0.43228600 -1.68919300 -1.29549900
F 2.48464100 1.75659700 1.14163500
C 0.00000600 2.41396100 0.00000200
C 0.18378500 3.14370700 -1.17257100
C -0.18377000 3.14370800 1.17257400
C 0.18528600 4.53453500 -1.19753300
C -0.18526500 4.53453600 1.19753600
C 0.00001200 5.22361500 0.00000100
H -4.82282400 -1.75770800 0.37172600
H 4.82281600 -1.75773000 -0.37172500
H 0.00001400 6.31418200 0.00000100
H -0.32595400 5.06061100 2.14108000
H 0.32597800 5.06060900 -2.14107700
Cl -0.38451700 2.24387900 2.65472500
Cl 0.38452700 2.24387700 -2.65472200
Br -5.29551900 0.73601900 -1.17962600
Br -2.81547000 -3.43539300 1.79342500
Br 2.81545500 -3.43540400 -1.79342600
Br 5.29552200 0.73599200 1.17963100

## Sheet: ((C3-1a)...B1)
[(C3-1a)...B1] (gas-phase)		Computed Cartesian coordinates (x, y, z) for the optimized structure.
DZ	E [a.u.] = -2608.566925
	G [a.u.] = -2608.31803
TZ	E [a.u.] = -2611.590507
	G [a.u.] = -2611.341612
C -4.02257900 1.61286500 1.63997700
C -3.74227400 0.33941600 2.18019500
C -2.43818100 -0.10562000 2.33379700
C -1.37856900 0.73000100 1.93058200
C -1.68770000 2.00361100 1.38506300
C -3.00352800 2.46654800 1.24494700
C 0.05438100 0.60799500 1.89476000
C 0.53083400 1.77097100 1.34034700
N -0.50629300 2.61438200 1.03176100
C -0.40788100 3.89727400 0.37645600
B 0.80350500 -1.02165500 -0.84665300
C 1.21235000 -2.33451200 -0.06960800
C -0.67871500 -0.63359100 -1.14443900
C 1.99336800 -0.11266800 -1.34583800
C 2.35114300 -3.05639700 -0.44777000
C 2.78014400 -4.19905500 0.22126400
C 2.06812500 -4.64404700 1.33097800
C 0.93132500 -3.95547100 1.74769000
C 0.52281400 -2.82989800 1.04210900
C -1.74717900 -1.53264400 -1.00005000
C -3.38697000 0.19400500 -1.30546200
C -2.36264000 1.10776100 -1.52818100
C -1.04277100 0.68924900 -1.44228200
C 3.04396600 0.23413500 -0.49799200
C 4.11662200 1.01533700 -0.91555700
C 4.16670500 1.44249600 -2.24053700
C 3.14106000 1.10796500 -3.12251600
C 2.07556200 0.34329900 -2.66047000
F 3.06521500 -2.68604400 -1.50433900
F -0.56316400 -2.21383900 1.48970600
F 0.25653700 -4.37399800 2.80321700
F 2.46462600 -5.71675600 1.98263800
F 3.85089700 -4.85749200 -0.18397000
F -1.52046700 -2.82418100 -0.80716200
F -4.64112100 0.58557300 -1.34735700
F -2.64933700 2.38069700 -1.75432200
F -0.12468400 1.63290900 -1.62284900
C -3.07914500 -1.14248400 -1.06458800
F -4.05104200 -2.01806600 -0.88570000
F 1.10840500 0.05001300 -3.52090600
F 3.02892000 -0.14964200 0.77648000
F 5.08122800 1.35038400 -0.07598100
F 5.18046900 2.17413700 -2.65753300
F 3.19122100 1.51858500 -4.37712400
H -5.06027400 1.93184100 1.53290600
H -4.56977800 -0.30328100 2.48349500
H -2.23375000 -1.08979400 2.75572800
H -3.21930900 3.44792300 0.82098200
H 0.66284700 -0.21092000 2.26633400
H 1.55832400 2.07525800 1.14867100
H 0.64558800 4.10337400 0.15475000
H -0.97070700 3.88657800 -0.56785400
H -0.79811800 4.69747500 1.02221200

## Sheet: (C2-1a).B1
(C2-1a).B1 (gas-phase)		Computed Cartesian coordinates (x, y, z) for the optimized structure.
DZ	E [a.u.] = -2608.566312
	G [a.u.] = -2608.315815
TZ	E [a.u.] = -2611.592034
	G [a.u.] = -2611.341537
C -5.32981600 1.66260800 0.15058800
C -5.51281500 0.29686800 -0.07938600
C -4.42138400 -0.56740300 -0.19726100
C -3.16215600 0.00157200 -0.07317500
C -2.95631400 1.35887900 0.16071900
C -4.04827900 2.20847700 0.27305000
N -1.88692700 -0.64238400 -0.14391000
C -0.89600600 0.18719400 0.07255100
C -1.47629600 1.57253700 0.23480900
C -1.82387800 -2.06776300 -0.43984500
B 0.72585300 -0.02233900 0.01055400
C 1.29931800 -1.55912900 0.09048600
C 1.02043100 0.71812200 -1.43270700
C 1.41660500 0.69138300 1.31665700
C 0.86662100 -2.39100100 1.12284600
C 1.36957500 -3.66333900 1.36412600
C 2.38887500 -4.14608000 0.54672900
C 2.86723900 -3.35163600 -0.48830300
C 2.32526500 -2.08120600 -0.69594100
C 0.80307900 0.86339600 2.55340900
C 1.47182400 1.34215100 3.68034800
C 2.82510800 1.64197200 3.59059500
C 3.48994100 1.46091600 2.37901000
C 2.78119900 0.98126600 1.28417800
C 1.49492300 2.01713100 -1.60041600
C 1.69674300 2.59715600 -2.85264200
C 1.38223100 1.87773900 -4.00059700
C 0.87376900 0.58748200 -3.88238800
C 0.69031100 0.05393700 -2.61208000
F 2.84707100 -1.38720400 -1.70160400
F 3.83481300 -3.80342500 -1.26888700
F 2.89121800 -5.35074200 0.75129200
F 0.89561000 -4.41086700 2.34910200
F -0.11861100 -1.96769100 1.92499900
F 0.17309300 -1.18012100 -2.54715800
F 0.55397600 -0.10248600 -4.96549300
F 1.55566600 2.41750300 -5.19353300
F 2.15976600 3.83230500 -2.95634200
F 1.75776700 2.79100000 -0.54787600
F 3.46104600 0.78639200 0.15623200
F -0.49511900 0.57400500 2.72287700
F 0.83115600 1.50205200 4.82829200
F 3.47948200 2.09323100 4.64630000
F 4.78147300 1.73262900 2.29031300
H -6.20139100 2.31191900 0.23862500
H -6.52285800 -0.10460700 -0.16607800
H -4.56461400 -1.63381400 -0.36914200
H -3.91328400 3.27524000 0.45554900
H -1.13813100 2.03506200 1.17102000
H -1.09604800 2.20497500 -0.58415500
H -2.11387900 -2.63791100 0.45243400
H -2.51881900 -2.27435300 -1.26274800
H -0.81441900 -2.33159100 -0.75602100

## Sheet: (C3-1a).B1
(C3-1a).B1 (gas-phase)		Computed Cartesian coordinates (x, y, z) for the optimized structure.
DZ	E [a.u.] = -2608.569189
	G [a.u.] = -2608.315676
TZ	E [a.u.] = -2611.589831
	G [a.u.] = -2611.336318
C -3.85812300 0.66977100 1.91729900
C -3.16552100 -0.43663500 2.43207100
C -1.77515700 -0.51254100 2.39176300
C -1.06839400 0.54875000 1.82273600
C -1.78591200 1.65716400 1.34310700
C -3.17478000 1.74758100 1.36123000
C 0.34545700 0.75343400 1.44211300
C 0.36100100 2.08107000 0.91596200
N -0.85710900 2.57508700 0.81223700
C -1.23241300 3.81568800 0.15703300
B 0.69726100 -0.27746800 -0.04997300
C 0.96621700 -1.81326900 0.44757900
C -0.64936500 -0.09090700 -0.95116700
C 2.09762800 0.20822400 -0.74651400
C 1.10915300 -2.75886200 -0.57223400
C 1.39963200 -4.09970700 -0.35474100
C 1.57609900 -4.55048100 0.95120600
C 1.45417800 -3.65026800 2.00047000
C 1.16026000 -2.31233000 1.73141300
C -1.74693800 -0.95212300 -0.86604300
C -3.16794400 0.49739200 -2.15948800
C -2.10218600 1.38030800 -2.28446200
C -0.88374300 1.06705600 -1.69137900
C 3.24030300 0.41987100 0.02749300
C 4.48925800 0.74145200 -0.49603900
C 4.63691900 0.83889900 -1.87536700
C 3.53726500 0.60991100 -2.69458700
C 2.30356800 0.29307400 -2.12637000
F 0.94695800 -2.37666500 -1.83854100
F 1.05994700 -1.52864800 2.81459400
F 1.61619900 -4.06057300 3.24913200
F 1.85508000 -5.82032500 1.18673200
F 1.51179500 -4.94481200 -1.36609800
F -1.67846000 -2.08452600 -0.17073000
F -4.33931200 0.78030200 -2.70135700
F -2.26448700 2.53737700 -2.91938500
F 0.07096000 2.00335500 -1.80612000
C -2.98430300 -0.68334600 -1.44848300
F -3.99152400 -1.52878500 -1.30679300
F 1.31874000 0.06246200 -2.98659600
F 3.17771100 0.30262700 1.36058500
F 5.52758800 0.94206000 0.30037700
F 5.81060100 1.14101600 -2.40088200
F 3.67080200 0.68744100 -4.00850600
H -4.94779100 0.68614700 1.95295000
H -3.73172100 -1.26193200 2.86488400
H -1.25148900 -1.38630100 2.77656400
H -3.70494600 2.60836400 0.95220100
H 1.16883800 0.45057500 2.08538700
H 1.22137500 2.64249500 0.55085900
H -0.32614500 4.38539300 -0.07292800
H -1.76552000 3.59687200 -0.77886700
H -1.87750900 4.39928300 0.82567800

## Sheet: TS1(C3-B1)
TS1(C3-B1) (gas-phase)		Computed Cartesian coordinates (x, y, z) for the optimized structure.
DZ	E [a.u.] = -2609.708841
	G [a.u.] = -2609.445461
TZ	E [a.u.] = -2612.734732
	G [a.u.] = -2612.471352
H -1.15155400 1.58561600 0.02112600
H -1.31941100 1.94769700 0.88717700
B -0.28851400 0.56600900 0.02713400
C -0.88025600 -0.19515900 -1.27026200
C -1.17822100 0.54778700 -2.41156000
C -1.65288600 -0.01772200 -3.59003200
C -1.83807500 -1.39695400 -3.64525400
C -1.55017800 -2.17862100 -2.53083300
C -1.07807000 -1.57009200 -1.36882000
F -1.01734700 1.87252900 -2.38682300
F -1.92976500 0.73108100 -4.64593600
F -2.28848100 -1.96057900 -4.75208600
F -1.72379700 -3.48955600 -2.58485200
F -0.81276900 -2.37150300 -0.34123400
C 1.12761500 1.26300800 -0.29604700
C 2.21252500 0.45009300 -0.61438100
C 3.46787500 0.95192600 -0.93698500
C 3.65913800 2.33298700 -0.95403200
C 2.60032500 3.18033400 -0.64794100
C 1.35810800 2.62945800 -0.34029600
F 2.05789600 -0.87135100 -0.58351000
F 4.47607000 0.14457500 -1.22220000
F 4.84565700 2.83340000 -1.25102600
F 2.77706400 4.49343400 -0.64037900
F 0.37428700 3.49387700 -0.05488100
C -0.43645200 -0.20861500 1.43292200
C 0.58897200 -0.45898800 2.34338100
C 0.36998300 -1.09326200 3.56609200
C -0.91710700 -1.48263500 3.91348900
C -1.96581400 -1.27011700 3.02473000
C -1.70638300 -0.62743600 1.82279000
F 1.83655700 -0.07548000 2.10174100
F 1.35918100 -1.25379200 4.42998900
F -1.16314200 -1.99576900 5.11001900
F -3.20471300 -1.60833900 3.36756800
F -2.75365600 -0.37532900 1.03124500
N -2.50345800 1.81197800 3.74531400
C -3.42731900 1.13854800 4.63809800
H -3.00187500 0.18217600 4.96743500
H -3.62903100 1.76706500 5.51668900
H -4.36143600 0.93549700 4.10320900
C -2.79660900 2.37166300 2.56219000
H -3.81543000 2.34739400 2.17760100
C -1.64479400 2.91661100 1.96997500
H -1.66952700 3.70841600 1.22150400
C -0.57743800 2.70224600 2.93967800
C 0.79465800 2.99445100 2.96769200
H 1.25722000 3.56161000 2.16029100
C 1.54287200 2.54508800 4.04663300
H 2.61282000 2.75254300 4.07849300
C 0.95415000 1.82338100 5.10289200
H 1.57720800 1.47604000 5.92736100
C -0.40461400 1.54106000 5.10982100
H -0.86065700 0.97276100 5.92218200
C -1.14783500 1.98738100 4.01366900

## Sheet: ((C3-1a)-H)(H-B1)
[(C3-1a)‒H)][H‒B1] (gas-phase)		Computed Cartesian coordinates (x, y, z) for the optimized structure.
DZ	E [a.u.] = -2609.721868
	G [a.u.] = -2609.453266
TZ	E [a.u.] = -2612.751414
	G [a.u.] = -2612.482812
H -1.15155400 1.58561600 0.02112600
H -1.31941100 1.94769700 0.88717700
B -0.28851400 0.56600900 0.02713400
C -0.88025600 -0.19515900 -1.27026200
C -1.17822100 0.54778700 -2.41156000
C -1.65288600 -0.01772200 -3.59003200
C -1.83807500 -1.39695400 -3.64525400
C -1.55017800 -2.17862100 -2.53083300
C -1.07807000 -1.57009200 -1.36882000
F -1.01734700 1.87252900 -2.38682300
F -1.92976500 0.73108100 -4.64593600
F -2.28848100 -1.96057900 -4.75208600
F -1.72379700 -3.48955600 -2.58485200
F -0.81276900 -2.37150300 -0.34123400
C 1.12761500 1.26300800 -0.29604700
C 2.21252500 0.45009300 -0.61438100
C 3.46787500 0.95192600 -0.93698500
C 3.65913800 2.33298700 -0.95403200
C 2.60032500 3.18033400 -0.64794100
C 1.35810800 2.62945800 -0.34029600
F 2.05789600 -0.87135100 -0.58351000
F 4.47607000 0.14457500 -1.22220000
F 4.84565700 2.83340000 -1.25102600
F 2.77706400 4.49343400 -0.64037900
F 0.37428700 3.49387700 -0.05488100
C -0.43645200 -0.20861500 1.43292200
C 0.58897200 -0.45898800 2.34338100
C 0.36998300 -1.09326200 3.56609200
C -0.91710700 -1.48263500 3.91348900
C -1.96581400 -1.27011700 3.02473000
C -1.70638300 -0.62743600 1.82279000
F 1.83655700 -0.07548000 2.10174100
F 1.35918100 -1.25379200 4.42998900
F -1.16314200 -1.99576900 5.11001900
F -3.20471300 -1.60833900 3.36756800
F -2.75365600 -0.37532900 1.03124500
N -2.50345800 1.81197800 3.74531400
C -3.42731900 1.13854800 4.63809800
H -3.00187500 0.18217600 4.96743500
H -3.62903100 1.76706500 5.51668900
H -4.36143600 0.93549700 4.10320900
C -2.79660900 2.37166300 2.56219000
H -3.81543000 2.34739400 2.17760100
C -1.64479400 2.91661100 1.96997500
H -1.66952700 3.70841600 1.22150400
C -0.57743800 2.70224600 2.93967800
C 0.79465800 2.99445100 2.96769200
H 1.25722000 3.56161000 2.16029100
C 1.54287200 2.54508800 4.04663300
H 2.61282000 2.75254300 4.07849300
C 0.95415000 1.82338100 5.10289200
H 1.57720800 1.47604000 5.92736100
C -0.40461400 1.54106000 5.10982100
H -0.86065700 0.97276100 5.92218200
C -1.14783500 1.98738100 4.01366900

[truncated: 11 more sheets: ((N-1a)...B1), TS1(N-B1), ((N-1a)-H)(H-B1), TS1(C3-B7), ((C3-1a)-H)(H-B7), TS2, TS1(N-B7), ((N-1a)-H)(H-B7), TS3, (2a-H)(H-B7), TS4]
