# Supplementary material for: Boosting Turnover in the Triarylborane-Catalyzed Hydrogenation of N-Substituted Indoles via Olefin-to-Nitrogen Lewis Base Switching in H2-Cleavage Steps
Source: Precis Chem. 2024 Dec 18;3(3):128–34. doi: 10.1021/prechem.4c00090 (PMC11938162; doi:10.1021/prechem.4c00090)
Supplement: Supplementary file 3 — pc4c00090_si_003.cif [file pc4c00090_si_003.cif]

data_TH2024_compound_1a-B1
_audit_creation_date               2024-11-11
_audit_creation_method
;
Olex2 1.5
(compiled 2024.02.16 svn.r378c4104 for OlexSys, GUI svn.r6928)
;
_shelxl_version_number             2013-4
_audit_contact_author_address      ?
_audit_contact_author_email        ?
_audit_contact_author_name         ''
_audit_contact_author_phone        ?
_publ_contact_author_id_orcid      ?
_publ_section_references
;
Dolomanov, O.V., Bourhis, L.J., Gildea, R.J, Howard, J.A.K. & Puschmann, H.
 (2009), J. Appl. Cryst. 42, 339-341.

Sheldrick, G.M. (2008). Acta Cryst. A64, 112-122.

Sheldrick, G.M. (2015). Acta Cryst. C71, 3-8.
;
_chemical_name_common              ?
_chemical_name_systematic
;
 ?
;
_chemical_formula_moiety           'C27 H9 B F15 N'
_chemical_formula_sum              'C27 H9 B F15 N'
_chemical_formula_weight           643.16
_chemical_absolute_configuration   ?
_chemical_melting_point            ?
_chemical_oxdiff_formula           'C H B F N'
loop_
  _atom_type_symbol
  _atom_type_description
  _atom_type_scat_dispersion_real
  _atom_type_scat_dispersion_imag
  _atom_type_scat_source
 'C' 'C' 0.0181 0.0091 'International Tables Vol C Tables 4.2.6.8 and 6.1.1.4'
 'H' 'H' 0.0000 0.0000 'International Tables Vol C Tables 4.2.6.8 and 6.1.1.4'
 'B' 'B' 0.0090 0.0039 'International Tables Vol C Tables 4.2.6.8 and 6.1.1.4'
 'F' 'F' 0.0727 0.0534 'International Tables Vol C Tables 4.2.6.8 and 6.1.1.4'
 'N' 'N' 0.0311 0.0180 'International Tables Vol C Tables 4.2.6.8 and 6.1.1.4'

_shelx_space_group_comment
;
The symmetry employed for this shelxl refinement is uniquely defined
by the following loop, which should always be used as a source of
symmetry information in preference to the above space-group names.
They are only intended as comments.
;
_space_group_crystal_system        'monoclinic'
_space_group_IT_number             4
_space_group_name_H-M_alt          'P 1 21 1'
_space_group_name_Hall             'P 2yb'
loop_
  _space_group_symop_operation_xyz
 'x, y, z'
 '-x, y+1/2, -z'

_cell_length_a                     7.5418(10)
_cell_length_b                     16.6471(13)
_cell_length_c                     9.6601(10)
_cell_angle_alpha                  90
_cell_angle_beta                   106.581(12)
_cell_angle_gamma                  90
_cell_volume                       1162.4(2)
_cell_formula_units_Z              2
_cell_measurement_reflns_used      2329
_cell_measurement_temperature      123.15
_cell_measurement_theta_max        75.2750
_cell_measurement_theta_min        4.7530
_shelx_estimated_absorpt_T_max     0.845
_shelx_estimated_absorpt_T_min     0.722
_exptl_absorpt_coefficient_mu      1.741
_exptl_absorpt_correction_T_max    1.00000
_exptl_absorpt_correction_T_min    0.82644
_exptl_absorpt_correction_type     multi-scan
_exptl_absorpt_process_details
;
CrysAlisPro 1.171.42.81a (Rigaku Oxford Diffraction, 2023)
Empirical absorption correction using spherical harmonics,
implemented in SCALE3 ABSPACK scaling algorithm.
;
_exptl_crystal_colour              colourless
_exptl_crystal_colour_primary      colourless
_exptl_crystal_density_diffrn      1.838
_exptl_crystal_density_meas        ?
_exptl_crystal_density_method      ?
_exptl_crystal_description         block
_exptl_crystal_F_000               636
_exptl_crystal_size_max            0.2
_exptl_crystal_size_mid            0.1
_exptl_crystal_size_min            0.1
_exptl_special_details
;
 ?
;
_exptl_transmission_factor_max     ?
_exptl_transmission_factor_min     ?
_diffrn_reflns_av_R_equivalents    0.0788
_diffrn_reflns_av_unetI/netI       0.0635
_diffrn_reflns_Laue_measured_fraction_full  0.992
_diffrn_reflns_Laue_measured_fraction_max  0.973
_diffrn_reflns_limit_h_max         9
_diffrn_reflns_limit_h_min         -9
_diffrn_reflns_limit_k_max         20
_diffrn_reflns_limit_k_min         -15
_diffrn_reflns_limit_l_max         12
_diffrn_reflns_limit_l_min         -12
_diffrn_reflns_number              10386
_diffrn_reflns_point_group_measured_fraction_full  0.754
_diffrn_reflns_point_group_measured_fraction_max  0.727
_diffrn_reflns_theta_full          67.684
_diffrn_reflns_theta_max           76.666
_diffrn_reflns_theta_min           4.776
_diffrn_ambient_temperature        123.15
_diffrn_detector                   'Hybrid Pixel Array Detector'
_diffrn_detector_area_resol_mean   10.0000
_diffrn_detector_type              HyPix
_diffrn_measured_fraction_theta_full  0.992
_diffrn_measured_fraction_theta_max  0.973
_diffrn_measurement_details
;
List of Runs (angles in degrees, time in seconds):

  # Type    Start    End  Width  t~exp~   \w     \q     \k     \f   Frames
--------------------------------------------------------------------------
  1  \w   -122.00 -78.00   0.50    2.50    --  -42.80 -11.00-108.00   88
  2  \w    -37.00  37.00   0.50    2.50    --  -42.80  11.00  63.00  148
  3  \w    -34.00  -7.00   0.50    2.50    --   42.80 -11.00-108.00   54
  4  \w    100.00 132.00   0.50    5.00    --   96.50  11.00  63.00   64
  5  \w    -97.00 -52.00   0.50    5.00    -- -111.75 -11.00-108.00   90
  6  \w   -177.00-111.00   0.50    5.00    -- -111.75 -11.00-108.00  132
  7  \w    -46.00  30.00   0.50    2.50    --  -42.80  19.00-180.00  152
  8  \w    -94.00 -19.00   0.50    2.50    --  -42.80 125.00-120.00  150
  9  \w     11.00  82.00   0.50    2.50    --   42.80  11.00  63.00  142
 10  \w    -12.00  16.00   0.50    2.50    --   42.80 -37.00 -90.00   56
 11  \w    -26.00   5.00   0.50    2.50    --   42.80 -19.00-180.00   62
 12  \w     28.00  69.00   0.50    2.50    --   42.80-125.00  90.00   82
 13  \w    -19.00   9.00   0.50    2.50    --   42.80 -37.00  30.00   56
 14  \w     69.00 107.00   0.50    5.00    --   96.50-125.00-120.00   76
 15  \w     39.00  68.00   0.50    5.00    --   96.50-125.00-120.00   58
 16  \w    -71.00 -36.00   0.50    5.00    -- -111.75  45.00-150.00   70
 17  \w    -97.00 -48.00   0.50    5.00    -- -111.75 125.00 120.00   98
 18  \w    -75.00 -44.00   0.50    5.00    -- -111.75 125.00-180.00   62
 19  \w   -106.00 -68.00   0.50    5.00    -- -111.75 112.00 125.72   76
 20  \w   -174.00 -94.00   0.50    5.00    -- -111.75 -94.00 -30.00  160
 21  \w    -89.00 -42.00   0.50    5.00    -- -111.75  61.00 -60.00   94
 22  \w    -79.00 -37.00   0.50    5.00    -- -111.75  77.00   0.00   84
 23  \w   -167.00 -92.00   0.50    5.00    -- -111.75 -45.00   0.00  150
 24  \w   -169.00 -89.00   0.50    5.00    -- -111.75 -61.00 120.00  160
 25  \w    -68.00 -41.00   0.50    5.00    -- -111.75  45.00 -90.00   54
 26  \w    -73.00 -38.00   0.50    5.00    -- -111.75  77.00 150.00   70
 27  \w   -174.00 -88.00   0.50    5.00    -- -111.75 -30.00  30.00  172
 28  \w   -109.00 -53.00   0.50    5.00    -- -111.75 125.00  60.00  112
 29  \w   -108.00 -45.00   0.50    5.00    -- -111.75 125.00 -90.00  126
 30  \w    -67.00 -40.00   0.50    5.00    -- -111.75  45.00-120.00   54
 31  \w    -73.00 -46.00   0.50    5.00    -- -111.75 108.00 -14.41   54
 32  \w    -93.00 -57.00   0.50    5.00    -- -111.75  61.00  90.00   72
 33  \w   -111.00 -49.00   0.50    5.00    -- -111.75 125.00-120.00  124
 34  \w    -70.00 -43.00   0.50    5.00    -- -111.75  45.00 120.00   54
 35  \w   -107.00 -76.00   0.50    5.00    -- -111.75 108.00 -14.41   62
 36  \w   -118.00 -93.00   0.50    5.00    -- -111.75  77.00 150.00   50
;
_diffrn_measurement_device         'four-circle diffractometer'
_diffrn_measurement_device_type   
 'XtaLAB Synergy, Single source at offset/far, HyPix'
_diffrn_measurement_method         '\w scans'
_diffrn_orient_matrix_type        
 'CrysAlisPro convention (1999,Acta A55,543-557)'
_diffrn_orient_matrix_UB_11        0.2097559000
_diffrn_orient_matrix_UB_12        -0.0122041000
_diffrn_orient_matrix_UB_13        0.0666534000
_diffrn_orient_matrix_UB_21        0.0282388000
_diffrn_orient_matrix_UB_22        0.0049135000
_diffrn_orient_matrix_UB_23        -0.1515321000
_diffrn_orient_matrix_UB_31        0.0260052000
_diffrn_orient_matrix_UB_32        0.0915594000
_diffrn_orient_matrix_UB_33        0.0170300000
_diffrn_radiation_monochromator    mirror
_diffrn_radiation_probe            x-ray
_diffrn_radiation_type             'Cu K\a'
_diffrn_radiation_wavelength       1.54184
_diffrn_source                     'micro-focus sealed X-ray tube'
_diffrn_source_type                'PhotonJet (Cu) X-ray Source'
_reflns_Friedel_coverage           0.443
_reflns_Friedel_fraction_full      0.497
_reflns_Friedel_fraction_max       0.463
_reflns_number_gt                  3038
_reflns_number_total               3565
_reflns_special_details
;
 Reflections were merged by SHELXL according to the crystal
 class for the calculation of statistics and refinement.
 
 _reflns_Friedel_fraction is defined as the number of unique
 Friedel pairs measured divided by the number that would be
 possible theoretically, ignoring centric projections and
 systematic absences.
;
_reflns_threshold_expression       'I > 2\s(I)'
_computing_cell_refinement         'CrysAlisPro 1.171.42.81a (Rigaku OD, 2023)'
_computing_data_collection         'CrysAlisPro 1.171.42.81a (Rigaku OD, 2023)'
_computing_data_reduction          'CrysAlisPro 1.171.42.81a (Rigaku OD, 2023)'
_computing_molecular_graphics      'Olex2 1.5 (Dolomanov et al., 2009)'
_computing_publication_material    'Olex2 1.5 (Dolomanov et al., 2009)'
_computing_structure_refinement    'SHELXL 2013/4 (Sheldrick, 2015)'
_computing_structure_solution      'SHELXD  (Sheldrick, 2008)'
_refine_diff_density_max           0.597
_refine_diff_density_min           -0.456
_refine_diff_density_rms           0.127
_refine_ls_abs_structure_details
;
 Flack x determined using 712 quotients [(I+)-(I-)]/[(I+)+(I-)]
 (Parsons and Flack (2004), Acta Cryst. A60, s61).
;
_refine_ls_abs_structure_Flack     0.3(2)
_refine_ls_extinction_coef         .
_refine_ls_extinction_method       none
_refine_ls_goodness_of_fit_ref     1.090
_refine_ls_hydrogen_treatment      constr
_refine_ls_matrix_type             full
_refine_ls_number_parameters       398
_refine_ls_number_reflns           3565
_refine_ls_number_restraints       1
_refine_ls_R_factor_all            0.1115
_refine_ls_R_factor_gt             0.1004
_refine_ls_restrained_S_all        1.090
_refine_ls_shift/su_max            0.000
_refine_ls_shift/su_mean           0.000
_refine_ls_structure_factor_coef   Fsqd
_refine_ls_weighting_details      
 'w=1/[\s^2^(Fo^2^)+(0.1517P)^2^+1.8390P] where P=(Fo^2^+2Fc^2^)/3'
_refine_ls_weighting_scheme        calc
_refine_ls_wR_factor_gt            0.2526
_refine_ls_wR_factor_ref           0.2621
_refine_special_details
;
 ?
;
_olex2_refinement_description
;
1. Fixed Uiso
 At 1.2 times of:
  All C(H) groups
 At 1.5 times of:
  All C(H,H,H) groups
2.a Ternary CH refined with riding coordinates:
 C039(H039)
2.b Aromatic/amide H refined with riding coordinates:
 C029(H029), C037(H037), C038(H038), C041(H041), C043(H043)
2.c Idealised Me refined as rotating group:
 C042(H04A,H04B,H04C)
;
_atom_sites_solution_hydrogens     geom
_atom_sites_solution_primary       dual
_atom_sites_solution_secondary     ?
loop_
  _atom_site_label
  _atom_site_type_symbol
  _atom_site_fract_x
  _atom_site_fract_y
  _atom_site_fract_z
  _atom_site_U_iso_or_equiv
  _atom_site_adp_type
  _atom_site_occupancy
  _atom_site_site_symmetry_order
  _atom_site_calc_flag
  _atom_site_refinement_flags_posn
  _atom_site_refinement_flags_adp
  _atom_site_refinement_flags_occupancy
  _atom_site_disorder_assembly
  _atom_site_disorder_group
 F001 F 0.7843(10) 0.1374(4) 0.2036(7) 0.0440(15) Uani 1 1 d . . . . .
 F002 F 0.7356(8) 0.4220(4) 0.1915(6) 0.0378(13) Uani 1 1 d . . . . .
 F003 F 1.0069(8) 0.3641(5) 0.4429(7) 0.0500(18) Uani 1 1 d . . . . .
 F004 F 1.0958(8) 0.4855(4) 0.6264(7) 0.0432(15) Uani 1 1 d . . . . .
 F005 F 1.0354(9) 0.2031(5) 0.4426(7) 0.0501(17) Uani 1 1 d . . . . .
 F006 F 0.8426(10) 0.5488(4) 0.7426(7) 0.0491(16) Uani 1 1 d . . . . .
 F007 F 0.8899(11) 0.1406(5) -0.0315(7) 0.0556(18) Uani 1 1 d . . . . .
 F008 F 0.8372(9) 0.4223(5) -0.0497(7) 0.0524(17) Uani 1 1 d . . . . .
 C45 C 0.7993(14) 0.4876(7) 0.6505(12) 0.036(2) Uani 1 1 d . . . . .
 F010 F 0.5605(14) 0.0752(6) 0.7089(10) 0.077(3) Uani 1 1 d . . . . .
 F011 F 0.3929(10) 0.3723(6) 0.4755(10) 0.071(3) Uani 1 1 d . . . . .
 F012 F 0.9083(12) 0.0177(4) 0.7646(8) 0.059(2) Uani 1 1 d . . . . .
 F013 F 1.1477(10) 0.0883(5) 0.6329(7) 0.060(2) Uani 1 1 d . . . . .
 F014 F 0.9050(9) 0.2812(6) -0.1713(6) 0.0550(17) Uani 1 1 d . . . . .
 C46 C 0.8751(11) 0.3933(6) 0.4941(10) 0.029(2) Uani 1 1 d . . . . .
 C016 C 0.7247(14) 0.2020(7) 0.4630(10) 0.034(2) Uani 1 1 d . . . . .
 F16 F 0.4919(11) 0.4915(5) 0.6613(10) 0.073(3) Uani 1 1 d . . . . .
 N1 N 0.3782(11) 0.1686(6) 0.0693(9) 0.0360(18) Uani 1 1 d . . . . .
 C019 C 0.7567(11) 0.2753(7) 0.2146(8) 0.0278(18) Uani 1 1 d . . . . .
 C020 C 0.6978(14) 0.3582(7) 0.4496(10) 0.036(2) Uani 1 1 d . . . . .
 F15 F 0.4455(10) 0.1937(6) 0.5221(8) 0.065(2) Uani 1 1 d . . . . .
 C022 C 0.8519(19) 0.0771(8) 0.6693(11) 0.049(3) Uani 1 1 d . . . . .
 C023 C 0.7731(13) 0.3481(6) 0.1415(10) 0.031(2) Uani 1 1 d . . . . .
 C024 C 0.9264(13) 0.4535(7) 0.5928(10) 0.036(2) Uani 1 1 d . . . . .
 C025 C 0.9736(16) 0.1122(6) 0.6030(11) 0.038(2) Uani 1 1 d . . . . .
 C026 C 0.7980(14) 0.2095(7) 0.1491(10) 0.036(2) Uani 1 1 d . . . . .
 C027 C 0.9079(16) 0.1739(7) 0.5018(11) 0.038(2) Uani 1 1 d . . . . .
 C028 C 0.8506(14) 0.2095(8) 0.0235(10) 0.036(2) Uani 1 1 d . . . . .
 C029 C 0.3361(11) 0.3841(6) 0.0681(11) 0.031(2) Uani 1 1 d . . . . .
 H029 H 0.3404 0.4247 0.1381 0.037 Uiso 1 1 calc R U . . .
 C030 C 0.5742(14) 0.3949(7) 0.5097(14) 0.043(3) Uani 1 1 d . . . . .
 B1 B 0.6607(14) 0.2780(8) 0.3461(10) 0.031(2) Uani 1 1 d . . . . .
 C032 C 0.8262(15) 0.3514(7) 0.0148(11) 0.040(2) Uani 1 1 d . . . . .
 C033 C 0.6178(16) 0.4571(7) 0.6068(13) 0.044(3) Uani 1 1 d . . . . .
 C034 C 0.6137(17) 0.1682(7) 0.5399(13) 0.045(3) Uani 1 1 d . . . . .
 C035 C 0.8628(15) 0.2785(10) -0.0459(10) 0.046(2) Uani 1 1 d . . . . .
 C036 C 0.6778(17) 0.1057(8) 0.6404(12) 0.047(3) Uani 1 1 d . . . . .
 C037 C 0.4096(17) 0.1800(7) 0.2053(12) 0.045(3) Uani 1 1 d . . . . .
 H037 H 0.4247 0.1369 0.2721 0.054 Uiso 1 1 calc R U . . .
 C038 C 0.3245(14) 0.2667(6) -0.1418(9) 0.036(2) Uani 1 1 d . . . . .
 H038 H 0.3205 0.2258 -0.2111 0.043 Uiso 1 1 calc R U . . .
 C039 C 0.4206(13) 0.2640(8) 0.2507(10) 0.043(3) Uani 1 1 d . . . . .
 H039 H 0.3366 0.2767 0.3112 0.051 Uiso 1 1 calc R U . . .
 C040 C 0.3513(14) 0.2501(9) 0.0017(12) 0.050(3) Uani 1 1 d . . . . .
 C041 C 0.303(2) 0.4039(8) -0.0751(13) 0.057(3) Uani 1 1 d . . . . .
 H041 H 0.2797 0.4584 -0.1036 0.068 Uiso 1 1 calc R U . . .
 C042 C 0.372(2) 0.0956(7) -0.0123(14) 0.058(3) Uani 1 1 d . . . . .
 H04A H 0.4802 0.0928 -0.0486 0.088 Uiso 1 1 calc R U . . .
 H04B H 0.2589 0.0951 -0.0938 0.088 Uiso 1 1 calc R U . . .
 H04C H 0.3711 0.0492 0.0501 0.088 Uiso 1 1 calc R U . . .
 C043 C 0.3038(19) 0.3471(9) -0.1785(13) 0.057(3) Uani 1 1 d . . . . .
 H043 H 0.2898 0.3632 -0.2754 0.068 Uiso 1 1 calc R U . . .
 C044 C 0.3634(16) 0.3024(7) 0.1101(11) 0.041(2) Uani 1 1 d . . . . .

loop_
  _atom_site_aniso_label
  _atom_site_aniso_U_11
  _atom_site_aniso_U_22
  _atom_site_aniso_U_33
  _atom_site_aniso_U_23
  _atom_site_aniso_U_13
  _atom_site_aniso_U_12
 F001 0.067(4) 0.027(3) 0.039(3) 0.001(2) 0.017(3) 0.006(3)
 F002 0.051(3) 0.033(3) 0.031(3) 0.003(2) 0.015(2) -0.007(3)
 F003 0.033(3) 0.069(5) 0.051(4) -0.017(3) 0.018(3) 0.004(3)
 F004 0.039(3) 0.048(4) 0.042(3) -0.008(3) 0.011(3) -0.014(3)
 F005 0.052(4) 0.057(5) 0.042(3) 0.019(3) 0.016(3) 0.008(3)
 F006 0.073(4) 0.026(3) 0.053(4) -0.015(3) 0.025(3) -0.008(3)
 F007 0.085(5) 0.049(4) 0.035(3) -0.008(3) 0.021(3) 0.017(4)
 F008 0.057(4) 0.059(5) 0.043(3) 0.018(3) 0.015(3) -0.005(3)
 C45 0.039(5) 0.027(5) 0.045(5) -0.008(4) 0.017(4) -0.013(4)
 F010 0.107(7) 0.058(5) 0.076(5) 0.028(4) 0.040(5) -0.002(5)
 F011 0.049(4) 0.073(6) 0.099(6) -0.049(5) 0.036(4) -0.020(4)
 F012 0.104(6) 0.031(4) 0.045(4) 0.009(3) 0.027(4) 0.018(4)
 F013 0.069(4) 0.071(5) 0.037(3) 0.012(3) 0.011(3) 0.026(4)
 F014 0.063(4) 0.077(5) 0.034(3) -0.001(4) 0.029(3) -0.003(4)
 C46 0.022(4) 0.034(5) 0.034(5) -0.001(4) 0.011(3) -0.001(4)
 C016 0.047(5) 0.029(5) 0.027(4) -0.004(4) 0.011(4) -0.003(4)
 F16 0.068(5) 0.059(5) 0.105(6) -0.057(5) 0.049(5) -0.017(4)
 N1 0.039(4) 0.033(5) 0.035(4) 0.005(4) 0.009(3) 0.006(4)
 C019 0.028(4) 0.033(5) 0.022(3) 0.007(4) 0.006(3) -0.010(4)
 C020 0.042(5) 0.039(6) 0.027(5) 0.007(4) 0.010(4) 0.006(4)
 F15 0.056(4) 0.088(6) 0.064(4) 0.037(4) 0.037(3) 0.011(4)
 C022 0.092(9) 0.031(6) 0.026(5) 0.002(4) 0.019(5) -0.006(6)
 C023 0.037(4) 0.028(5) 0.029(5) -0.006(4) 0.008(3) -0.002(4)
 C024 0.028(4) 0.057(7) 0.023(4) 0.007(4) 0.005(3) -0.007(4)
 C025 0.060(6) 0.023(5) 0.031(5) -0.001(4) 0.014(4) 0.018(4)
 C026 0.037(5) 0.043(6) 0.026(4) -0.002(4) 0.005(4) 0.001(4)
 C027 0.059(6) 0.028(5) 0.030(5) -0.006(4) 0.015(4) -0.005(5)
 C028 0.039(5) 0.046(6) 0.026(4) -0.003(4) 0.012(4) 0.009(5)
 C029 0.022(4) 0.024(5) 0.045(5) -0.003(4) 0.008(3) 0.001(3)
 C030 0.035(5) 0.036(6) 0.064(7) -0.012(5) 0.021(5) -0.005(4)
 B1 0.031(5) 0.033(5) 0.028(4) 0.006(5) 0.006(4) -0.004(5)
 C032 0.048(5) 0.043(7) 0.033(5) 0.008(5) 0.016(4) -0.010(5)
 C033 0.044(6) 0.038(6) 0.053(6) -0.016(5) 0.019(5) -0.005(5)
 C034 0.058(7) 0.036(6) 0.050(6) 0.007(5) 0.030(5) 0.007(5)
 C035 0.044(6) 0.064(7) 0.028(4) -0.001(6) 0.011(4) 0.006(6)
 C036 0.053(6) 0.050(7) 0.044(6) 0.016(5) 0.022(5) -0.002(5)
 C037 0.070(7) 0.025(5) 0.042(6) 0.002(4) 0.021(5) -0.004(5)
 C038 0.048(5) 0.029(6) 0.028(4) -0.001(4) 0.007(4) -0.004(4)
 C039 0.032(5) 0.065(9) 0.033(5) -0.010(5) 0.012(4) -0.009(5)
 C040 0.031(5) 0.080(10) 0.039(5) 0.002(5) 0.009(4) -0.007(5)
 C041 0.082(9) 0.033(7) 0.046(6) 0.003(5) 0.005(6) -0.002(6)
 C042 0.102(10) 0.012(5) 0.064(7) 0.000(5) 0.028(7) 0.004(6)
 C043 0.072(8) 0.051(8) 0.044(6) 0.004(6) 0.009(5) 0.000(7)
 C044 0.051(6) 0.033(6) 0.039(5) -0.001(4) 0.015(4) 0.002(5)

_geom_special_details
;
 All esds (except the esd in the dihedral angle between two l.s. planes)
 are estimated using the full covariance matrix.  The cell esds are taken
 into account individually in the estimation of esds in distances, angles
 and torsion angles; correlations between esds in cell parameters are only
 used when they are defined by crystal symmetry.  An approximate (isotropic)
 treatment of cell esds is used for estimating esds involving l.s. planes.
;
loop_
  _geom_bond_atom_site_label_1
  _geom_bond_atom_site_label_2
  _geom_bond_distance
  _geom_bond_site_symmetry_2
  _geom_bond_publ_flag
 F001 C026 1.326(13) . ?
 F002 C023 1.380(12) . ?
 F003 C46 1.323(10) . ?
 F004 C024 1.335(11) . ?
 F005 C027 1.342(12) . ?
 F006 C45 1.330(12) . ?
 F007 C028 1.332(13) . ?
 F008 C032 1.348(13) . ?
 C45 C024 1.363(15) . ?
 C45 C033 1.406(15) . ?
 F010 C036 1.346(13) . ?
 F011 C030 1.365(12) . ?
 F012 C022 1.335(14) . ?
 F013 C025 1.323(13) . ?
 F014 C035 1.337(10) . ?
 C46 C020 1.409(14) . ?
 C46 C024 1.362(14) . ?
 C016 C027 1.405(16) . ?
 C016 B1 1.673(16) . ?
 C016 C034 1.387(15) . ?
 F16 C033 1.338(13) . ?
 N1 C037 1.281(14) . ?
 N1 C040 1.495(17) . ?
 N1 C042 1.441(14) . ?
 C019 C023 1.425(14) . ?
 C019 C026 1.346(15) . ?
 C019 B1 1.632(12) . ?
 C020 C030 1.374(14) . ?
 C020 B1 1.643(17) . ?
 F15 C034 1.302(13) . ?
 C022 C025 1.389(17) . ?
 C022 C036 1.349(18) . ?
 C023 C032 1.393(13) . ?
 C025 C027 1.406(15) . ?
 C026 C028 1.380(13) . ?
 C028 C035 1.347(18) . ?
 C029 H029 0.9500 . ?
 C029 C041 1.374(16) . ?
 C029 C044 1.417(15) . ?
 C030 C033 1.373(16) . ?
 B1 C039 1.798(14) . ?
 C032 C035 1.410(18) . ?
 C034 C036 1.412(16) . ?
 C037 H037 0.9500 . ?
 C037 C039 1.461(17) . ?
 C038 H038 0.9500 . ?
 C038 C040 1.370(14) . ?
 C038 C043 1.382(17) . ?
 C039 H039 1.0000 . ?
 C039 C044 1.451(15) . ?
 C040 C044 1.345(17) . ?
 C041 H041 0.9500 . ?
 C041 C043 1.376(18) . ?
 C042 H04A 0.9800 . ?
 C042 H04B 0.9800 . ?
 C042 H04C 0.9800 . ?
 C043 H043 0.9500 . ?

loop_
  _geom_angle_atom_site_label_1
  _geom_angle_atom_site_label_2
  _geom_angle_atom_site_label_3
  _geom_angle
  _geom_angle_site_symmetry_1
  _geom_angle_site_symmetry_3
  _geom_angle_publ_flag
 F006 C45 C024 121.7(9) . . ?
 F006 C45 C033 120.6(9) . . ?
 C024 C45 C033 117.7(10) . . ?
 F003 C46 C020 118.9(9) . . ?
 F003 C46 C024 116.0(8) . . ?
 C024 C46 C020 125.0(9) . . ?
 C027 C016 B1 120.3(9) . . ?
 C034 C016 C027 114.8(10) . . ?
 C034 C016 B1 124.5(9) . . ?
 C037 N1 C040 106.0(9) . . ?
 C037 N1 C042 130.8(10) . . ?
 C042 N1 C040 123.2(9) . . ?
 C023 C019 B1 118.8(10) . . ?
 C026 C019 C023 113.3(7) . . ?
 C026 C019 B1 127.0(10) . . ?
 C46 C020 B1 120.2(8) . . ?
 C030 C020 C46 112.7(10) . . ?
 C030 C020 B1 126.9(9) . . ?
 F012 C022 C025 120.5(12) . . ?
 F012 C022 C036 120.2(11) . . ?
 C036 C022 C025 119.2(11) . . ?
 F002 C023 C019 121.9(8) . . ?
 F002 C023 C032 114.3(9) . . ?
 C032 C023 C019 123.8(9) . . ?
 F004 C024 C45 118.1(10) . . ?
 F004 C024 C46 121.6(9) . . ?
 C46 C024 C45 120.0(9) . . ?
 F013 C025 C022 121.2(10) . . ?
 F013 C025 C027 120.1(10) . . ?
 C022 C025 C027 118.6(11) . . ?
 F001 C026 C019 119.7(8) . . ?
 F001 C026 C028 115.1(10) . . ?
 C019 C026 C028 125.2(11) . . ?
 F005 C027 C016 122.3(10) . . ?
 F005 C027 C025 114.0(10) . . ?
 C016 C027 C025 123.6(10) . . ?
 F007 C028 C026 120.2(11) . . ?
 F007 C028 C035 118.7(9) . . ?
 C035 C028 C026 121.1(11) . . ?
 C041 C029 H029 120.4 . . ?
 C041 C029 C044 119.2(10) . . ?
 C044 C029 H029 120.4 . . ?
 F011 C030 C020 121.9(10) . . ?
 F011 C030 C033 113.7(10) . . ?
 C033 C030 C020 124.4(10) . . ?
 C016 B1 C039 107.6(8) . . ?
 C019 B1 C016 113.4(9) . . ?
 C019 B1 C020 117.4(9) . . ?
 C019 B1 C039 101.7(6) . . ?
 C020 B1 C016 103.8(7) . . ?
 C020 B1 C039 112.9(9) . . ?
 F008 C032 C023 120.8(11) . . ?
 F008 C032 C035 121.1(10) . . ?
 C023 C032 C035 118.1(10) . . ?
 F16 C033 C45 117.8(10) . . ?
 F16 C033 C030 122.2(10) . . ?
 C030 C033 C45 120.0(10) . . ?
 C016 C034 C036 121.8(11) . . ?
 F15 C034 C016 120.8(11) . . ?
 F15 C034 C036 117.4(10) . . ?
 F014 C035 C028 123.1(13) . . ?
 F014 C035 C032 118.3(12) . . ?
 C028 C035 C032 118.5(8) . . ?
 F010 C036 C022 120.2(11) . . ?
 F010 C036 C034 118.2(11) . . ?
 C022 C036 C034 121.6(10) . . ?
 N1 C037 H037 122.3 . . ?
 N1 C037 C039 115.3(10) . . ?
 C039 C037 H037 122.3 . . ?
 C040 C038 H038 122.3 . . ?
 C040 C038 C043 115.3(11) . . ?
 C043 C038 H038 122.3 . . ?
 B1 C039 H039 112.7 . . ?
 C037 C039 B1 103.9(9) . . ?
 C037 C039 H039 112.7 . . ?
 C044 C039 B1 114.2(8) . . ?
 C044 C039 C037 99.5(8) . . ?
 C044 C039 H039 112.7 . . ?
 C038 C040 N1 126.0(12) . . ?
 C044 C040 N1 106.1(9) . . ?
 C044 C040 C038 127.9(13) . . ?
 C029 C041 H041 119.0 . . ?
 C029 C041 C043 122.0(12) . . ?
 C043 C041 H041 119.0 . . ?
 N1 C042 H04A 109.5 . . ?
 N1 C042 H04B 109.5 . . ?
 N1 C042 H04C 109.5 . . ?
 H04A C042 H04B 109.5 . . ?
 H04A C042 H04C 109.5 . . ?
 H04B C042 H04C 109.5 . . ?
 C038 C043 H043 119.9 . . ?
 C041 C043 C038 120.1(11) . . ?
 C041 C043 H043 119.9 . . ?
 C029 C044 C039 132.1(10) . . ?
 C040 C044 C029 115.3(10) . . ?
 C040 C044 C039 112.3(11) . . ?

loop_
  _geom_torsion_atom_site_label_1
  _geom_torsion_atom_site_label_2
  _geom_torsion_atom_site_label_3
  _geom_torsion_atom_site_label_4
  _geom_torsion
  _geom_torsion_site_symmetry_1
  _geom_torsion_site_symmetry_2
  _geom_torsion_site_symmetry_3
  _geom_torsion_site_symmetry_4
  _geom_torsion_publ_flag
 F001 C026 C028 F007 -2.4(14) . . . . ?
 F001 C026 C028 C035 177.4(9) . . . . ?
 F002 C023 C032 F008 -0.3(14) . . . . ?
 F002 C023 C032 C035 -178.5(9) . . . . ?
 F003 C46 C020 C030 -179.3(10) . . . . ?
 F003 C46 C020 B1 4.8(14) . . . . ?
 F003 C46 C024 F004 5.3(14) . . . . ?
 F003 C46 C024 C45 179.5(10) . . . . ?
 F006 C45 C024 F004 -2.8(16) . . . . ?
 F006 C45 C024 C46 -177.2(10) . . . . ?
 F006 C45 C033 F16 -0.3(18) . . . . ?
 F006 C45 C033 C030 178.8(11) . . . . ?
 F007 C028 C035 F014 2.9(16) . . . . ?
 F007 C028 C035 C032 -178.2(10) . . . . ?
 F008 C032 C035 F014 -1.4(15) . . . . ?
 F008 C032 C035 C028 179.7(10) . . . . ?
 F011 C030 C033 C45 -179.1(12) . . . . ?
 F011 C030 C033 F16 -0.1(19) . . . . ?
 F012 C022 C025 F013 -0.4(16) . . . . ?
 F012 C022 C025 C027 179.2(10) . . . . ?
 F012 C022 C036 F010 0.8(19) . . . . ?
 F012 C022 C036 C034 -179.8(11) . . . . ?
 F013 C025 C027 F005 0.5(14) . . . . ?
 F013 C025 C027 C016 179.3(9) . . . . ?
 C46 C020 C030 F011 177.1(11) . . . . ?
 C46 C020 C030 C033 -2.3(18) . . . . ?
 C46 C020 B1 C016 84.7(10) . . . . ?
 C46 C020 B1 C019 -41.4(13) . . . . ?
 C46 C020 B1 C039 -159.2(8) . . . . ?
 C016 B1 C039 C037 -48.4(9) . . . . ?
 C016 B1 C039 C044 -155.8(9) . . . . ?
 C016 C034 C036 F010 -178.9(11) . . . . ?
 C016 C034 C036 C022 2(2) . . . . ?
 N1 C037 C039 B1 -110.5(10) . . . . ?
 N1 C037 C039 C044 7.6(13) . . . . ?
 N1 C040 C044 C029 -178.2(8) . . . . ?
 N1 C040 C044 C039 7.5(12) . . . . ?
 C019 C023 C032 F008 179.3(9) . . . . ?
 C019 C023 C032 C035 1.1(15) . . . . ?
 C019 C026 C028 F007 179.5(9) . . . . ?
 C019 C026 C028 C035 -0.7(16) . . . . ?
 C019 B1 C039 C037 71.0(10) . . . . ?
 C019 B1 C039 C044 -36.3(13) . . . . ?
 C020 C46 C024 F004 -177.9(10) . . . . ?
 C020 C46 C024 C45 -3.7(16) . . . . ?
 C020 C030 C033 C45 0(2) . . . . ?
 C020 C030 C033 F16 179.3(12) . . . . ?
 C020 B1 C039 C037 -162.3(8) . . . . ?
 C020 B1 C039 C044 90.4(10) . . . . ?
 F15 C034 C036 F010 1.4(18) . . . . ?
 F15 C034 C036 C022 -178.0(12) . . . . ?
 C022 C025 C027 F005 -179.2(9) . . . . ?
 C022 C025 C027 C016 -0.3(15) . . . . ?
 C023 C019 C026 F001 -178.4(8) . . . . ?
 C023 C019 C026 C028 -0.3(13) . . . . ?
 C023 C019 B1 C016 -156.4(8) . . . . ?
 C023 C019 B1 C020 -35.3(11) . . . . ?
 C023 C019 B1 C039 88.4(10) . . . . ?
 C023 C032 C035 F014 176.8(9) . . . . ?
 C023 C032 C035 C028 -2.1(15) . . . . ?
 C024 C45 C033 F16 -178.8(11) . . . . ?
 C024 C45 C033 C030 0.3(18) . . . . ?
 C024 C46 C020 C030 4.0(15) . . . . ?
 C024 C46 C020 B1 -171.9(9) . . . . ?
 C025 C022 C036 F010 -176.7(11) . . . . ?
 C025 C022 C036 C034 2.7(19) . . . . ?
 C026 C019 C023 F002 179.7(8) . . . . ?
 C026 C019 C023 C032 0.1(13) . . . . ?
 C026 C019 B1 C016 35.1(13) . . . . ?
 C026 C019 B1 C020 156.2(9) . . . . ?
 C026 C019 B1 C039 -80.1(12) . . . . ?
 C026 C028 C035 F014 -176.9(9) . . . . ?
 C026 C028 C035 C032 2.0(15) . . . . ?
 C027 C016 B1 C019 38.2(13) . . . . ?
 C027 C016 B1 C020 -90.3(10) . . . . ?
 C027 C016 B1 C039 149.8(9) . . . . ?
 C027 C016 C034 F15 174.7(10) . . . . ?
 C027 C016 C034 C036 -5.1(17) . . . . ?
 C029 C041 C043 C038 5(2) . . . . ?
 C030 C020 B1 C016 -90.6(12) . . . . ?
 C030 C020 B1 C019 143.4(11) . . . . ?
 C030 C020 B1 C039 25.6(14) . . . . ?
 B1 C016 C027 F005 -3.6(15) . . . . ?
 B1 C016 C027 C025 177.7(9) . . . . ?
 B1 C016 C034 F15 1.7(18) . . . . ?
 B1 C016 C034 C036 -178.0(11) . . . . ?
 B1 C019 C023 F002 9.7(12) . . . . ?
 B1 C019 C023 C032 -169.9(9) . . . . ?
 B1 C019 C026 F001 -9.4(14) . . . . ?
 B1 C019 C026 C028 168.7(9) . . . . ?
 B1 C020 C030 F011 -7.4(19) . . . . ?
 B1 C020 C030 C033 173.3(11) . . . . ?
 B1 C039 C044 C029 -71.9(15) . . . . ?
 B1 C039 C044 C040 101.1(12) . . . . ?
 C033 C45 C024 F004 175.7(10) . . . . ?
 C033 C45 C024 C46 1.3(16) . . . . ?
 C034 C016 C027 F005 -176.9(10) . . . . ?
 C034 C016 C027 C025 4.4(15) . . . . ?
 C034 C016 B1 C019 -149.3(10) . . . . ?
 C034 C016 B1 C020 82.3(12) . . . . ?
 C034 C016 B1 C039 -37.6(13) . . . . ?
 C036 C022 C025 F013 177.1(11) . . . . ?
 C036 C022 C025 C027 -3.3(17) . . . . ?
 C037 N1 C040 C038 176.1(11) . . . . ?
 C037 N1 C040 C044 -2.4(12) . . . . ?
 C037 C039 C044 C029 178.0(11) . . . . ?
 C037 C039 C044 C040 -8.9(12) . . . . ?
 C038 C040 C044 C029 3.3(17) . . . . ?
 C038 C040 C044 C039 -171.0(10) . . . . ?
 C040 N1 C037 C039 -3.6(13) . . . . ?
 C040 C038 C043 C041 -2.6(18) . . . . ?
 C041 C029 C044 C039 171.8(12) . . . . ?
 C041 C029 C044 C040 -1.1(15) . . . . ?
 C042 N1 C037 C039 175.0(11) . . . . ?
 C042 N1 C040 C038 -2.6(16) . . . . ?
 C042 N1 C040 C044 178.9(11) . . . . ?
 C043 C038 C040 N1 -179.7(10) . . . . ?
 C043 C038 C040 C044 -1.5(17) . . . . ?
 C044 C029 C041 C043 -2.7(19) . . . . ?

_shelx_res_file
;
TITL exp_2222KB_Indole_BCF_auto in P21 #4
REM Best SHELXD solution FINAL CC 85.76
REM Fragments: 44
CELL 1.54184 7.541765 16.647083 9.660108 90 106.5813 90
ZERR 2 0.000961 0.001327 0.00102 0 0.0123 0
LATT -1
SYMM -X,0.5+Y,-Z
SFAC C H B F N
UNIT 54 18 2 30 2

L.S. 48
PLAN  5
SIZE 0.2 0.1 0.1
TEMP -150
CONF
MORE -1
BOND $H
fmap 2
acta
OMIT -8 0 3
OMIT -7 12 6
OMIT -6 11 1
OMIT -6 13 6
OMIT -3 16 2
OMIT -2 10 6
OMIT -2 15 8
OMIT -1 3 7
OMIT -1 19 5
OMIT 1 16 0
OMIT 5 0 3
OMIT 5 0 6
OMIT 5 2 5
OMIT 5 10 3
OMIT 5 11 3
OMIT 6 9 2
OMIT 6 10 2
OMIT 6 15 1
OMIT 7 -7 0
OMIT 7 3 3
OMIT 7 5 2
OMIT 7 11 0
OMIT 8 0 0
REM <olex2.extras>
REM <HklSrc "%.\\exp_2222KB_Indole-BCF_auto.hkl">
REM </olex2.extras>

WGHT    0.151700    1.839000
FVAR       0.75434
F001  4    0.784345    0.137358    0.203565    11.00000    0.06680    0.02704 =
         0.03919    0.00075    0.01674    0.00567
F002  4    0.735597    0.421989    0.191538    11.00000    0.05052    0.03340 =
         0.03127    0.00298    0.01471   -0.00684
F003  4    1.006949    0.364110    0.442910    11.00000    0.03346    0.06896 =
         0.05145   -0.01742    0.01833    0.00354
F004  4    1.095760    0.485453    0.626385    11.00000    0.03934    0.04791 =
         0.04208   -0.00769    0.01103   -0.01366
F005  4    1.035406    0.203060    0.442598    11.00000    0.05210    0.05745 =
         0.04230    0.01859    0.01615    0.00778
F006  4    0.842554    0.548752    0.742648    11.00000    0.07286    0.02638 =
         0.05273   -0.01533    0.02543   -0.00826
F007  4    0.889918    0.140637   -0.031482    11.00000    0.08495    0.04917 =
         0.03507   -0.00800    0.02101    0.01714
F008  4    0.837175    0.422308   -0.049721    11.00000    0.05653    0.05852 =
         0.04267    0.01831    0.01496   -0.00550
C45   1    0.799261    0.487570    0.650540    11.00000    0.03898    0.02696 =
         0.04541   -0.00840    0.01723   -0.01344
F010  4    0.560533    0.075230    0.708889    11.00000    0.10692    0.05775 =
         0.07590    0.02838    0.04034   -0.00170
F011  4    0.392893    0.372317    0.475530    11.00000    0.04903    0.07296 =
         0.09912   -0.04927    0.03630   -0.01964
F012  4    0.908280    0.017732    0.764571    11.00000    0.10388    0.03079 =
         0.04464    0.00851    0.02682    0.01840
F013  4    1.147742    0.088345    0.632860    11.00000    0.06871    0.07071 =
         0.03717    0.01154    0.01120    0.02590
F014  4    0.905023    0.281154   -0.171255    11.00000    0.06311    0.07720 =
         0.03424   -0.00092    0.02948   -0.00322
C46   1    0.875129    0.393291    0.494109    11.00000    0.02185    0.03377 =
         0.03372   -0.00115    0.01058   -0.00149
C016  1    0.724716    0.201988    0.463001    11.00000    0.04716    0.02875 =
         0.02729   -0.00450    0.01056   -0.00330
F16   4    0.491880    0.491471    0.661330    11.00000    0.06824    0.05920 =
         0.10520   -0.05666    0.04910   -0.01706
N1    5    0.378221    0.168553    0.069294    11.00000    0.03900    0.03287 =
         0.03522    0.00515    0.00889    0.00596
C019  1    0.756702    0.275320    0.214618    11.00000    0.02813    0.03280 =
         0.02198    0.00724    0.00621   -0.01042
C020  1    0.697758    0.358236    0.449608    11.00000    0.04249    0.03890 =
         0.02723    0.00735    0.01022    0.00598
F15   4    0.445468    0.193658    0.522065    11.00000    0.05602    0.08784 =
         0.06422    0.03696    0.03672    0.01138
C022  1    0.851941    0.077082    0.669257    11.00000    0.09243    0.03109 =
         0.02583    0.00232    0.01940   -0.00638
C023  1    0.773093    0.348098    0.141494    11.00000    0.03665    0.02757 =
         0.02900   -0.00599    0.00832   -0.00177
C024  1    0.926440    0.453531    0.592796    11.00000    0.02811    0.05656 =
         0.02327    0.00652    0.00482   -0.00683
C025  1    0.973634    0.112212    0.602966    11.00000    0.06020    0.02310 =
         0.03090   -0.00114    0.01440    0.01809
C026  1    0.798039    0.209451    0.149111    11.00000    0.03657    0.04329 =
         0.02559   -0.00198    0.00520    0.00114
C027  1    0.907926    0.173863    0.501832    11.00000    0.05860    0.02754 =
         0.03037   -0.00622    0.01507   -0.00463
C028  1    0.850648    0.209491    0.023538    11.00000    0.03935    0.04552 =
         0.02622   -0.00267    0.01218    0.00917
C029  1    0.336084    0.384124    0.068063    11.00000    0.02167    0.02380 =
         0.04545   -0.00289    0.00839    0.00129
AFIX  43
H029  2    0.340373    0.424718    0.138064    11.00000   -1.20000
AFIX   0
C030  1    0.574212    0.394930    0.509706    11.00000    0.03484    0.03554 =
         0.06364   -0.01222    0.02099   -0.00504
B1    3    0.660734    0.278047    0.346111    11.00000    0.03060    0.03332 =
         0.02757    0.00590    0.00553   -0.00386
C032  1    0.826219    0.351441    0.014843    11.00000    0.04764    0.04255 =
         0.03300    0.00790    0.01631   -0.00976
C033  1    0.617809    0.457116    0.606841    11.00000    0.04420    0.03842 =
         0.05251   -0.01577    0.01857   -0.00502
C034  1    0.613743    0.168228    0.539917    11.00000    0.05792    0.03621 =
         0.05002    0.00691    0.02969    0.00724
C035  1    0.862827    0.278514   -0.045932    11.00000    0.04440    0.06433 =
         0.02794   -0.00095    0.01051    0.00601
C036  1    0.677800    0.105671    0.640409    11.00000    0.05330    0.04997 =
         0.04420    0.01604    0.02202   -0.00220
C037  1    0.409618    0.179999    0.205326    11.00000    0.07003    0.02494 =
         0.04201    0.00174    0.02077   -0.00443
AFIX  43
H037  2    0.424695    0.136855    0.272059    11.00000   -1.20000
AFIX   0
C038  1    0.324521    0.266700   -0.141779    11.00000    0.04833    0.02946 =
         0.02773   -0.00147    0.00660   -0.00384
AFIX  43
H038  2    0.320534    0.225777   -0.211144    11.00000   -1.20000
AFIX   0
C039  1    0.420616    0.264000    0.250651    11.00000    0.03213    0.06472 =
         0.03284   -0.01013    0.01215   -0.00875
AFIX  13
H039  2    0.336616    0.276665    0.311241    11.00000   -1.20000
AFIX   0
C040  1    0.351260    0.250115    0.001684    11.00000    0.03149    0.07976 =
         0.03910    0.00206    0.00865   -0.00667
C041  1    0.303320    0.403882   -0.075127    11.00000    0.08210    0.03344 =
         0.04603    0.00331    0.00542   -0.00181
AFIX  43
H041  2    0.279655    0.458379   -0.103595    11.00000   -1.20000
AFIX   0
C042  1    0.371570    0.095560   -0.012298    11.00000    0.10244    0.01184 =
         0.06361    0.00013    0.02819    0.00391
AFIX 137
H04A  2    0.480184    0.092788   -0.048631    11.00000   -1.50000
H04B  2    0.258912    0.095075   -0.093835    11.00000   -1.50000
H04C  2    0.371094    0.049192    0.050099    11.00000   -1.50000
AFIX   0
C043  1    0.303755    0.347102   -0.178542    11.00000    0.07173    0.05111 =
         0.04360    0.00398    0.00875    0.00030
AFIX  43
H043  2    0.289751    0.363198   -0.275427    11.00000   -1.20000
AFIX   0
C044  1    0.363406    0.302431    0.110058    11.00000    0.05144    0.03289 =
         0.03899   -0.00116    0.01525    0.00230
HKLF 4

REM  exp_2222KB_Indole_BCF_auto in P21 #4
REM R1 =  0.1004 for    3038 Fo > 4sig(Fo)  and  0.1115 for all    3565 data
REM    398 parameters refined using      1 restraints

END

WGHT      0.1518      1.8381

REM Highest difference peak  0.597,  deepest hole -0.456,  1-sigma level  0.127
Q1    1   1.1330  0.3713  0.4746  11.00000  0.05    0.60
Q2    1   1.1491  0.2022  0.4832  11.00000  0.05    0.59
Q3    1   0.3678  0.1735  0.4366  11.00000  0.05    0.56
Q4    1   1.2425  0.4801  0.6773  11.00000  0.05    0.51
Q5    1   0.3652  0.3775  0.2033  11.00000  0.05    0.50
;
_shelx_res_checksum                54292
_shelx_hkl_file
;
   0   0  -1  706.73   26.77
   0   0  -2 2991.28  112.92
   0   0   2 3100.89  113.09
   0   0  -3  221.62   12.47
   0   0   3  221.93   12.89
   0   0  -4  907.52   37.77
   0   0   4  913.28   38.55
   0   0  -5  702.85   31.75
   0   0   5  728.19   33.35
   0   0  -6  372.08   20.77
   0   0   6  364.19   22.77
   0   0   7  239.31   21.32
   0   0  -7  228.39   17.29
   0   0   7  209.11   13.46
   0   0   8   -5.94    8.85
   0   0  -8   -2.60    9.82
   0   0  -8    5.72   10.43
   0   0  -8    5.74    8.20
   0   0   8   -1.67   15.23
   0   0   9    3.97    8.58
   0   0  -9    2.74    8.03
   0   0  -9    2.59   11.68
   0   0 -10   41.37   11.08
   0   0  10   40.51    8.45
   0   0 -11   13.25    7.55
   0   0  11   14.97    5.63
   0  -1  -1  518.10   18.81
   0   1  -1  450.63   19.33
   0  -1  -2  183.64   10.18
   0   1  -2  193.14   10.99
   0  -1   2  190.09   10.73
   0   1  -2  153.18   10.35
   0  -1  -3   96.41    7.74
   0   1  -3  102.33    8.80
   0  -1   3  108.49    8.90
   0  -1   4  989.68   40.80
   0  -1  -4  933.32   39.53
   0   1  -4 1009.28   40.57
   0  -1   5  601.45   28.72
   0  -1  -5  585.73   26.85
   0   1  -5  564.80   27.42
   0  -1  -6  255.67   16.38
   0   1  -6  240.12   16.85
   0   1   6  248.29   19.98
   0  -1   6  257.74   18.80
   0   1   7   53.22    8.67
   0  -1   7   45.88    8.89
   0   1  -7   38.44   11.48
   0  -1  -7   49.77   10.98
   0   1   7   43.42   15.73
   0  -1   7   41.20   15.17
   0  -1  -7   44.71    8.27
   0   1   8  191.36   12.90
   0  -1   8  164.77   13.08
   0   1  -8  179.37   16.89
   0  -1  -8  166.19   15.77
   0  -1  -8  179.28   13.15
   0  -1  -8  136.64   16.36
   0   1   8  154.24   21.81
   0  -1   8  173.43   21.13
   0   1   9   28.00    8.74
   0  -1   9   14.50    9.18
   0  -1  -9    7.92    8.36
   0  -1  -9   15.24   11.82
   0   1  -9   15.31   11.95
   0   1 -10   48.60   11.35
   0   1  10   56.24    8.57
   0  -1  10   61.31    8.67
   0  -1 -11   15.23    7.38
   0   1 -11   10.06    7.50
   0  -1  11    9.78    5.79
   0   2   0  940.46   35.34
   0   2   0 1081.30   37.36
   0  -2  -1 2123.80   77.79
   0   2  -1 2038.28   78.59
   0   2   1 2256.44   78.29
   0  -2   1 2074.70   78.20
   0   2  -1 2045.35   79.39
   0  -2  -2 3209.85  119.23
   0   2   2 3401.38  119.90
   0  -2   2 3256.09  119.79
   0   2  -2 3059.69  119.91
   0  -2  -3 6416.37  222.73
   0   2  -3 6391.99  223.80
   0   2   3 6816.25  223.75
   0  -2   3 6529.04  223.51
   0   2   4  682.11   30.19
   0  -2   4  659.05   29.89
   0   2  -4  701.78   30.23
   0  -2  -4  648.67   28.25
   0   2   5   62.30   11.65
   0  -2   5   56.47   11.07
   0  -2  -5   48.08    8.36
   0   2  -5   75.05   10.78
   0  -2  -6  185.39   13.95
   0   2  -6  209.77   15.59
   0   2   6  178.79   18.18
   0   2   7  220.60   21.49
   0  -2   7  166.93   18.64
   0  -2  -7  184.69   14.97
   0   2  -7  199.23   16.79
   0  -2   7  177.55   12.41
   0   2   7  186.90   12.23
   0   2  -7  186.78   12.42
   0  -2  -7  183.43   12.29
   0  -2   8   86.85   10.77
   0   2   8   91.46   10.14
   0   2  -8   81.77   13.86
   0   2  -8   72.87   13.65
   0   2  -8   80.99   10.39
   0  -2  -8   82.67   13.81
   0  -2  -8   90.85   10.41
   0   2   8   70.36   18.62
   0  -2   8   88.68   17.43
   0   2   9   25.19    8.98
   0  -2   9   28.44    9.35
   0   2  -9   39.39    8.94
   0  -2  -9   54.34    9.23
   0   2  -9   21.75   11.95
   0  -2 -10   14.44   10.31
   0   2 -10   33.26   10.95
   0  -2  10   21.29    7.96
   0   2  10   27.03    7.70
   0  -2 -11    3.07    7.13
   0   2 -11    4.60    7.11
   0  -2  11    1.19    5.66
   0   3   0    4.21    2.75
   0   3   0   -1.53    9.65
   0   3  -1 2167.84   82.96
   0   3   1 2272.78   82.36
   0  -3   1 2194.04   82.32
   0   3   1 2268.67   82.88
   0   3  -1 2272.48   85.01
   0  -3  -2 7702.00  281.10
   0   3  -2 7817.74  282.51
   0   3   2 8085.92  282.04
   0  -3   2 7488.26  281.85
   0   3  -2 7202.50  282.75
   0  -3  -3 3000.87  108.64
   0  -3   3 2927.98  109.66
   0   3   3 3212.40  110.07
   0   3   4 2326.53   83.52
   0  -3   4 2192.52   83.10
   0   3  -5   26.39    9.66
   0  -3  -5    4.51    6.43
   0  -3   5   18.05    9.63
   0   3   5    9.60   10.06
   0   3  -6  217.22   16.37
   0  -3  -6  190.65   13.92
   0  -3   7   69.87   14.88
   0   3  -7   82.03   13.17
   0   3   7   80.92    9.19
   0   3  -7   42.93    8.71
   0  -3  -7   89.24    9.32
   0   3  -7   76.17    9.48
   0  -3   8   -5.92    9.13
   0   3   8    5.64    8.34
   0   3  -8   11.68   10.94
   0   3  -8   -5.56   11.05
   0   3  -8    0.89    8.06
   0  -3  -8  -14.22   10.85
   0  -3  -8    9.96    8.31
   0  -3   8    2.02   14.08
   0   3  -9  146.79   12.15
   0  -3  -9  162.07   12.28
   0  -3   9  163.75   12.83
   0   3   9  159.90   11.86
   0  -3 -10   18.96   10.06
   0   3  10   25.16    7.27
   0  -3  10   22.27    8.06
   0  -3 -11   10.30    6.88
   0  -3  11   11.27    5.77
   0   4   0 3021.53  109.97
   0   4   0 2808.11  111.37
   0   4  -1  708.93   26.79
   0   4  -1  612.01   25.34
   0   4   1  587.80   25.35
   0   4  -1  741.86   30.38
   0   4  -2 9541.15  355.25
   0  -4  -2 9999.00  353.41
   0  -4   2 9162.34  354.40
   0   4   2 9969.16  354.61
   0   4  -2 9204.34  356.33
   0   4   2 9429.39  355.01
   0  -4  -3 1525.27   57.34
   0   4  -3 1617.06   59.92
   0   4   3 1652.85   59.24
   0  -4   3 1503.33   58.85
   0  -4  -4  513.05   22.94
   0   4  -4  575.49   26.46
   0  -4   4  538.50   25.30
   0   4   4  567.13   25.76
   0   4   4  568.71   27.04
   0  -4  -5   65.11    7.81
   0   4   5   70.89   11.35
   0  -4   5   99.61   11.69
   0   4   5   88.52   14.06
   0   4   6   14.19   13.77
   0   4   7  109.73   19.13
   0  -4   7   69.27   15.18
   0   4  -7   87.99   14.08
   0   4  -7   72.14    9.43
   0   4  -7   98.02   10.02
   0   4  -7   75.77   13.15
   0  -4  -7   96.42   13.31
   0  -4  -7   87.76    9.51
   0   4   7   89.72    9.41
   0  -4  -8  237.85   14.35
   0   4  -8  236.23   14.59
   0   4   8  205.35   13.88
   0  -4  -9   45.99    8.41
   0   4  -9   40.19    8.54
   0   4   9   30.40    8.38
   0  -4   9   38.46    9.62
   0  -4  10   47.58    8.39
   0  -4 -10   19.50    9.88
   0  -4  11    3.35    5.42
   0  -4 -11   10.93    6.22
   0   5   0    0.95    2.78
   0   5   0   -0.11    8.30
   0   5  -1 6062.71  213.72
   0   5  -1 5778.85  212.73
   0  -5  -1 6346.99  211.60
   0   5  -1 6559.37  216.50
   0   5  -2 1804.49   67.05
   0  -5   2 1673.86   65.73
   0   5   2 1819.30   67.03
   0   5  -2 1754.86   69.46
   0   5  -3 3424.00  122.80
   0  -5  -3 3228.38  119.67
   0  -5   3 3148.33  121.44
   0   5   3 3314.88  121.71
   0   5   3 3171.18  122.48
   0   5  -4   62.60   10.27
   0  -5   4   45.37    8.88
   0   5   4   77.08    9.78
   0   5   4   59.21   12.23
   0   5  -5  343.69   20.31
   0   5   5  344.05   22.14
   0   5   6   83.66   16.81
   0  -5   6   57.43   11.89
   0   5   7  153.60   11.49
   0  -5  -7  161.28   11.55
   0   5  -7  134.96   15.20
   0   5  -7  166.11   11.73
   0  -5  -7  131.14   14.95
   0   5  -7  143.80   11.54
   0   5  -7  173.00   14.32
   0   5   7  157.40   21.43
   0   5  -8   75.19   12.70
   0  -5  -8   68.61    9.13
   0   5  -8   77.21    9.55
   0   5   8   59.03    9.06
   0  -5  -9   37.99    7.81
   0   5  -9   41.14    8.01
   0   5   9   27.91    7.91
   0  -5  10   19.94    7.73
   0  -5 -10   21.41    9.13
   0  -5  11    4.98    5.12
   0  -5 -11    3.19    5.28
   0  -5 -11   -1.07    2.94
   0   6   0  311.93   12.65
   0   6   0  365.88   17.00
   0   6   1 2978.72  112.38
   0   6  -1 3046.71  112.54
   0   6  -1 2962.66  111.00
   0   6  -2 2022.19   74.93
   0   6   2 1902.00   74.90
   0   6  -3 2308.56   86.40
   0   6   3 2176.55   86.50
   0   6  -4 1471.89   58.76
   0   6   4 1418.28   59.27
   0   6  -5  795.74   36.09
   0   6   5  763.62   37.42
   0   6  -6   25.92    9.21
   0  -6  -6   13.94    8.43
   0   6  -6    9.33    6.68
   0   6  -6   20.90    8.04
   0   6  -6   22.28    9.65
   0   6   6   23.86   15.15
   0   6  -6   28.43   11.17
   0   6   7   67.76   18.13
   0   6  -7   68.10   13.67
   0   6  -7   83.96   12.29
   0   6  -7   58.10   11.56
   0  -6  -7   49.40   11.25
   0  -6  -7   53.28    8.29
   0   6  -7   63.63    8.66
   0   6  -8   17.39   11.66
   0  -6  -8    3.62    7.04
   0   6  -8    4.66    7.27
   0   6  -9   48.90   11.71
   0   6 -10   37.64    9.36
   0  -6 -10   16.02    8.39
   0   6 -11   13.26    5.11
   0  -6  11    5.94    4.44
   0   7   0    6.37   10.33
   0   7  -1  513.40   21.40
   0   7  -1  548.43   25.19
   0   7   1  508.60   24.89
   0   7  -2 1367.37   48.38
   0   7  -2 1161.24   46.05
   0   7   3 1455.14   56.36
   0   7  -3 1437.16   55.85
   0  -7  -3 1423.00   53.83
   0   7  -3 1318.99   53.72
   0   7   4  274.18   18.80
   0   7  -4  245.45   14.95
   0   7   5 1265.85   54.46
   0   7  -5 1166.14   50.81
   0  -7  -5 1207.31   50.75
   0   7  -6  136.78   13.34
   0   7  -6  133.79   10.52
   0   7   6  161.35   19.48
   0   7  -6  184.92   13.66
   0   7   6  153.73   11.81
   0   7  -6  168.94   16.24
   0   7  -7   67.06   13.43
   0   7   7   66.55    9.52
   0   7   7   81.41   18.23
   0   7  -7   53.77    8.23
   0   7  -7  102.92   12.72
   0   7  -7   67.37    8.42
   0  -7   8  275.06   15.99
   0   7  -8  294.66   17.79
   0   7  -8  258.52   14.33
   0  -7  -8  258.17   14.17
   0   7   9   60.36    8.08
   0   7  -9   99.02   11.99
   0  -7 -10   15.49    7.65
   0   7 -10   19.67    8.32
   0   8   0  155.37   14.70
   0   8   1 2284.66   84.49
   0   8  -1 2263.09   84.60
   0   8  -1 2089.00   81.31
   0   8   2  347.63   20.54
   0   8  -2  324.58   16.22
   0   8  -3  894.41   37.74
   0   8   4  550.67   29.02
   0   8  -4  617.36   28.21
   0   8   5   98.89   15.47
   0   8  -5  116.26   13.25
   0   8  -6   50.44    8.46
   0   8   6   58.93    9.17
   0   8   6   63.77   16.52
   0   8  -6   45.45    8.32
   0   8   6   69.40    9.86
   0   8  -6   65.21   11.45
   0   8  -6   67.59   12.65
   0   8  -7  317.71   17.42
   0   8   7  332.65   17.79
   0   8  -8   90.86   12.40
   0   8   8   59.88    8.99
   0   8  -9   47.95   10.66
   0  -8   9   39.60    8.71
   0   8 -10   22.09    7.38
   0  -8 -10   10.18    6.57
   0   9   0    5.88   11.64
   0   9  -1  102.30   13.96
   0   9   1  103.78   13.54
   0   9   2   70.83   13.27
   0   9  -2   55.39    7.51
   0   9   3   71.12   11.91
   0   9  -3   85.26    9.47
   0   9   4   55.02   11.66
   0   9  -4   50.94    9.94
   0   9  -5  409.96   21.84
   0   9   5  342.79   16.89
   0   9   5  336.08   17.37
   0   9  -5  381.42   18.36
   0   9  -5  305.28   15.99
   0   9  -6   76.25    9.55
   0   9   6   86.18   10.20
   0   9   6  100.60   11.09
   0   9  -6  106.77   12.51
   0   9  -6   78.63   13.29
   0   9  -7  131.24   13.37
   0   9   7   93.08   10.49
   0   9  -7  112.55   10.11
   0   9  -8   25.68   10.71
   0   9   8   14.24    7.83
   0   9  -8   11.48    6.23
   0  -9   9   17.94    7.60
   0   9  -9   26.50    9.10
   0  -9  10   11.32    5.56
   0  -9 -10    0.43    5.15
   0   9 -10   16.41    6.13
   0  10   0 2145.27   77.43
   0  10   0 1789.79   75.46
   0  10  -1 1509.48   65.40
   0  10   1 1631.28   65.96
   0  10  -2  177.92   15.00
   0  10   2  197.90   16.12
   0  10  -3   30.06    7.94
   0  10   3   78.83   15.09
   0  10   4  161.10   11.28
   0  10   4  175.55   15.58
   0  10  -4  131.42    9.68
   0  10  -4  161.65   13.30
   0  10  -5  222.27   16.82
   0  10   5  205.22   13.46
   0  10  -5  209.41   13.59
   0  10   5  238.27   14.34
   0  10  -5  226.28   14.84
   0  10  -5  201.74   12.54
   0  10  -6   37.97    8.49
   0  10   6   41.89    9.40
   0  10  -6   55.74   11.35
   0  10   6   51.50   10.11
   0  10  -6   45.40   11.08
   0  10  -7  128.85   12.93
   0  10   7  102.33   10.69
   0  10  -7  107.22   10.10
   0  10   8    7.97    7.16
   0  10  -8    9.41    9.70
   0 -10   8   -5.43    7.99
   0  10  -8    4.00    5.83
   0  10  -9   -0.13    7.88
   0 -10   9    5.53    6.80
   0  10 -10   11.48    5.45
   0 -10  10   14.59    4.52
   0  10  10    4.41    4.19
   0  10 -10   18.47    4.83
   0  11   0    5.50   12.02
   0  11   0    1.87   12.28
   0  11  -1  315.83   20.40
   0  11   1  375.01   21.72
   0  11   2   32.45   12.89
   0  11  -2   30.02   11.64
   0  11   2   46.32   13.58
   0  11   3  291.61   16.48
   0  11   3  306.63   15.61
   0  11   3  220.28   17.68
   0  11   3  320.79   20.16
   0  11  -3  231.28   17.30
   0  11  -3  231.48   14.92
   0  11   3  308.39   15.52
   0  11   3  355.86   22.30
   0  11   4   51.85   11.72
   0  11   4   71.23    9.55
   0  11   4   76.16   14.61
   0  11  -4   76.94    9.37
   0  11   4  101.44   10.30
   0  11   4   45.29    7.69
   0  11  -4   63.19    8.09
   0  11  -4   44.64    7.41
   0  11  -4   83.18   10.74
   0  11  -5   87.75    9.90
   0  11   5   86.76   10.46
   0  11  -5   94.47   11.65
   0  11  -5   86.75    9.33
   0  11  -6   84.27    9.96
   0  11   6   75.73   10.44
   0  11  -6  111.60   12.40
   0  11   6   90.12   11.47
   0  11   7   55.45    9.14
   0  11  -7   46.12    8.28
   0  11   8   37.35    7.36
   0  11  -8   48.55    9.59
   0 -11   8   45.19    8.16
   0  11  -8   22.96    6.21
   0 -11   9    1.53    6.03
   0  11   9    1.83    5.82
   0  11  -9    5.12    6.68
   0  12   0  386.47   23.09
   0  12   0  301.97   21.38
   0  12  -1  119.49   10.38
   0  12   1  102.73   10.24
   0  12   1  113.28   10.59
   0  12  -1  113.20   15.04
   0  12  -1  106.46    9.71
   0  12   1  139.38   16.00
   0  12   2   82.11   15.21
   0  12  -2   70.57    9.28
   0  12   2   79.54    9.78
   0  12  -2   74.29   12.09
   0  12   2   49.74   11.58
   0  12   2   87.13   15.42
   0  12  -2   61.78   13.52
   0  12  -2   61.12    8.57
   0  12   2   72.31    8.95
   0  12   2   46.16   15.64
   0  12   2   38.16    8.37
   0  12  -2   75.31    8.49
   0  12   3  479.25   26.34
   0  12   3  405.01   20.46
   0  12   3  388.03   19.21
   0  12  -3  372.11   22.17
   0  12   3  295.08   21.26
   0  12  -3  345.79   21.13
   0  12   3  428.06   24.30
   0  12  -3  405.09   19.32
   0  12  -3  436.36   19.93
   0  12   3  457.09   19.39
   0  12   3  267.11   24.35
   0  12  -3  305.64   16.97
   0  12  -3  332.19   18.14
   0  12   4   34.13   15.49
   0  12   4   -7.56   11.72
   0  12   4   35.71    9.46
   0  12  -4   25.53   11.79
   0  12   4   31.32   14.37
   0  12   4   21.71    7.47
   0  12   4   44.38    9.48
   0  12  -4   23.70    7.22
   0  12  -4   28.80    7.70
   0  12  -4   35.76   10.07
   0  12  -5  117.26   10.91
   0  12   5  124.69   11.36
   0  12  -5  124.38   12.25
   0  12  -5  121.54   10.14
   0  12  -6   44.11    8.86
   0  12   6   47.96    9.76
   0  12  -6   55.07   11.04
   0  12   7   55.05    8.73
   0  12  -7   74.89   10.32
   0  12  -7   51.63    7.98
   0  12   8    4.13    6.30
   0  12  -8    9.25    8.59
   0  12   8    2.46    6.73
   0  12  -8    3.13    7.99
   0 -12   8    1.20    6.76
   0  12  -8   13.35    5.59
   0  12  -9   17.63    6.39
   0 -12   9   11.59    5.12
   0  12   9   18.46    4.97
   0  12  -9   22.41    5.62
   0  13   0    0.90    8.60
   0  13   0   -4.99   10.71
   0  13   0    9.38   14.91
   0  13   0    2.14   15.47
   0  13   0   -4.62   14.08
   0  13   1  756.68   33.83
   0  13   1  668.29   27.43
   0  13  -1  535.70   26.89
   0  13   1  639.16   27.81
   0  13  -1  687.89   27.39
   0  13   1  628.07   27.52
   0  13  -1  761.06   31.17
   0  13   1  489.59   28.87
   0  13  -1  610.57   31.06
   0  13  -1  644.72   26.97
   0  13  -1  519.09   27.03
   0  13   1  526.30   27.04
   0  13   1  500.43   33.75
   0  13  -1  622.37   27.29
   0  13   2  248.17   20.01
   0  13   2  207.13   13.97
   0  13  -2  200.34   13.77
   0  13  -2  221.89   17.13
   0  13   2  230.27   14.29
   0  13   2  132.61   15.70
   0  13  -2  204.34   17.87
   0  13   2  249.08   20.08
   0  13  -2  215.27   13.44
   0  13   2  227.61   13.44
   0  13  -2  203.63   14.33
   0  13   2  149.38   12.96
   0  13   2  154.59   20.12
   0  13  -2  217.48   13.38
   0  13   3  163.57   18.16
   0  13   3  158.06   14.53
   0  13  -3  137.79   15.00
   0  13   3  153.81   12.81
   0  13  -3  148.21   15.28
   0  13   3  174.07   18.67
   0  13  -3  182.16   12.34
   0  13   3  162.08   12.21
   0  13  -3  197.65   13.56
   0  13  -3  137.67   11.31
   0  13  -3  126.98   10.07
   0  13   3  113.21   18.44
   0  13   4   39.96   11.94
   0  13   4   66.64   10.19
   0  13  -4   61.18   12.30
   0  13   4   67.18   15.64
   0  13   4   43.12    7.96
   0  13   4   76.08   10.08
   0  13  -4   59.66   10.55
   0  13  -4   32.25    7.87
   0  13  -4   54.27    8.09
   0  13   5   11.63   10.77
   0  13  -5   27.96    8.49
   0  13  -5   33.29   11.49
   0  13   5   36.83    9.32
   0  13   5   24.62    7.69
   0  13  -5   50.66   10.25
   0  13  -5   14.69    6.66
   0  13  -6   23.51   10.92
   0  13   6   17.27    8.69
   0  13   6   12.74    7.69
   0  13  -6   13.70   12.57
   0  13  -6   23.27    9.62
   0  13  -6   25.99    8.04
   0  13   7   12.81    7.23
   0  13  -7   11.54    9.27
   0  13   7   10.56    6.84
   0  13  -7    5.76    8.19
   0  13  -7    7.10    6.62
   0  13  -8   35.57    8.09
   0  13   8   39.72    6.07
   0  13   8   41.44    6.17
   0  13  -8   38.85    5.69
   0 -13   8   38.54    6.59
   0  13  -8   46.36    7.20
   0  13  -9   18.31    4.76
   0  14   0  506.20   26.11
   0  14   0  486.97   28.16
   0  14   0  432.85   23.19
   0  14   0  535.29   23.45
   0  14   0  431.50   30.73
   0  14   1   71.91   12.14
   0  14  -1   71.95   10.21
   0  14   1   87.20   10.81
   0  14  -1   64.60   12.56
   0  14   1   64.20   10.69
   0  14   1   49.82   12.20
   0  14  -1   88.47   16.28
   0  14  -1   66.06    8.87
   0  14   1   68.24   17.57
   0  14  -1   71.07    9.49
   0  14   1   53.78    9.97
   0  14   1   68.23   15.98
   0  14   2  155.39   17.70
   0  14   2  139.18   12.26
   0  14   2  129.41   13.92
   0  14  -2  158.41   15.22
   0  14   2  144.66   12.24
   0  14   2   75.83   14.16
   0  14  -2  126.35   16.57
   0  14   2  147.76   19.38
   0  14  -2  145.01   11.51
   0  14  -2  154.13   12.56
   0  14   2   98.85   19.10
   0  14  -2  129.11   11.49
   0  14   2   94.08   11.29
   0  14   3   20.48    9.68
   0  14  -3   23.37   11.35
   0  14   3   36.03   16.18
   0  14  -3   19.57    8.32
   0  14  -3   18.27    7.82
   0  14   3   12.07   15.18
   0  14  -3    9.93    9.47
   0  14  -4   18.44   10.99
   0  14   4   15.37    9.09
   0  14   4   18.33   14.71
   0  14  -4    4.16    7.87
   0  14   4   -2.33   11.09
   0  14  -4    8.87    7.31
   0  14  -4   11.29    9.34
   0  14  -5   42.31   11.20
   0  14   5   49.91    9.43
   0  14   5   33.87    7.35
   0  14  -5   46.48    9.74
   0  14  -5   47.87   15.31
   0  14  -5   22.82    6.77
   0  14  -5   41.75    8.67
   0  14  -6   46.78   10.75
   0  14   6   78.53    9.20
   0  14   6   53.34    7.49
   0  14  -6   82.12    9.57
   0  14  -6   74.57   13.50
   0  14  -6   68.55    8.68
   0  14   7   15.95    6.72
   0  14  -7   21.78    8.62
   0  14   7   20.32    6.02
   0  14  -7   19.42    6.31
   0  14  -7   17.18    7.40
   0 -14   8   30.42    5.28
   0  14  -8   38.24    6.84
   0  15   0    1.39   11.04
   0  15   0    7.21   16.33
   0  15   0    5.38    9.13
   0  15   0   -2.37   16.11
   0  15   1   88.29   13.53
   0  15  -1  116.31   14.06
   0  15   1  112.81   11.46
   0  15  -1  121.59   17.15
   0  15  -1   81.70    9.69
   0  15  -1   59.64   10.79
   0  15   1  116.00   11.54
   0  15   1  106.08   12.67
   0  15  -1   95.70   11.22
   0  15   1   70.52   10.89
   0  15   1   73.38   18.36
   0  15  -1   94.56   10.86
   0  15  -2   52.59   12.41
   0  15   2   79.58   10.51
   0  15   2   36.98   12.13
   0  15  -2   60.89   14.69
   0  15   2   62.87   17.92
   0  15  -2   57.17    9.20
   0  15   2   36.74   12.15
   0  15   2   70.90   10.61
   0  15  -2   64.92   18.66
   0  15  -2   59.47    9.85
   0  15   2   18.64   15.97
   0  15  -3   37.45   11.54
   0  15   3   22.88    9.60
   0  15   3   38.84   16.46
   0  15  -3   43.25    8.68
   0  15   3   39.81   11.62
   0  15   3   23.15    9.48
   0  15  -3   27.23   16.65
   0  15  -3   29.42    9.72
   0  15  -3   32.93    8.56
   0  15   3   26.72   15.31
   0  15   4  198.09   14.24
   0  15  -4  186.74   12.53
   0  15  -4  152.49   12.52
   0  15   4  177.42   12.93
   0  15  -4  140.05   14.44
   0  15  -4  182.48   19.92
   0  15  -4  147.71   11.46
   0  15   5   35.94    8.88
   0  15  -5   26.28   10.41
   0  15  -5   47.65   14.12
   0  15  -5   15.74    6.67
   0  15  -5   35.90    9.01
   0  15  -6   35.09    7.19
   0  15   6   29.88    7.55
   0  15  -6   32.07    9.12
   0  15  -6   28.23   11.19
   0  15  -6   38.20    7.93
   0  15  -7   10.32    5.26
   0 -15   7   -0.49    4.93
   0  15  -7   13.69    7.15
   0  15   7    4.93    5.70
   0  15  -8    6.01    4.33
   0  16   0   38.38   11.59
   0  16   0   53.91   16.79
   0  16   0   54.26    9.78
   0  16   0   39.21   10.57
   0  16   0   34.41   17.25
   0  16  -1   61.55   12.51
   0  16   1   79.66   10.83
   0  16   1   44.53   12.29
   0  16  -1   56.56   15.84
   0  16  -1   56.92    8.69
   0  16  -1   70.87   10.17
   0  16   1   77.51   10.51
   0  16   1   56.75   11.35
   0  16  -1   56.01   10.45
   0  16   1   48.42   10.19
   0  16  -2    0.64   10.48
   0  16   2   -2.43   11.02
   0  16   2    6.99    8.84
   0  16   2   29.37   16.82
   0  16  -2    3.88    7.18
   0  16   2  -12.57   10.84
   0  16   2    4.69    9.02
   0  16  -2   -1.71   15.16
   0  16  -2   -4.15    8.38
   0  16   2   -0.52   14.71
   0  16   3    2.70    8.73
   0  16  -3    9.35   10.12
   0  16   3   14.83   15.26
   0  16   3   14.47    8.83
   0  16   3   14.51   13.46
   0  16  -3   13.88   15.00
   0  16  -3   12.17    7.81
   0  16  -3    6.84    7.48
   0  16  -4   15.47   10.12
   0  16   4   23.15    8.65
   0  16   4   28.56    9.10
   0  16  -4   33.63    7.95
   0  16  -4   24.80    7.39
   0  16  -4   25.64   14.42
   0  16   5   21.51    7.64
   0  16  -5   22.51    9.13
   0  16  -5   11.39   11.98
   0  16  -5    4.53    5.46
   0  16  -5    1.14    7.23
   0  16  -6   15.07    5.88
   0  16  -6    9.26    9.30
   0  16  -6   11.03    7.51
   0  16   6    9.78    6.35
   0  16  -7    4.31    5.42
   0  17   0    8.56   11.08
   0  17   0   11.74   15.11
   0  17  -1   13.48   10.50
   0  17   1   41.40    9.23
   0  17   1   23.06   10.93
   0  17  -1   20.13   13.79
   0  17   1   21.06    8.67
   0  17  -1   10.29   15.47
   0  17   1   14.97   14.82
   0  17  -1   23.38    9.12
   0  17   2    9.41    8.49
   0  17  -2   11.79    9.71
   0  17   2   18.11   14.95
   0  17   2   15.98    8.59
   0  17   2   -0.92   13.71
   0  17  -2   15.34    8.34
   0  17  -2   10.97   14.71
   0  17  -2   16.69    7.09
   0  17  -3   47.94   10.37
   0  17   3   41.88    8.74
   0  17   3   51.99    8.86
   0  17  -3   46.78    8.20
   0  17  -3   47.86   14.83
   0  17  -3   49.17    7.88
   0  17  -4   90.36   11.04
   0  17   4  107.13    9.69
   0  17   4  117.14    9.96
   0  17  -4  120.43   15.88
   0  17  -4  107.76    8.93
   0  17  -5   19.23    6.04
   0  17  -5    9.08   10.55
   0  17   5   19.38    6.53
   0  17  -5    8.97    7.58
   0  17   6    7.67    4.91
   0  17  -6    8.73    5.82
   0  18   0   15.94   14.34
   0  18   0    6.58    9.61
   0  18   0   40.56   13.58
   0  18   1   39.00    8.10
   0  18   1   37.76   14.16
   0  18  -1   24.29    8.29
   0  18  -1   20.78    9.63
   0  18   2    8.13    7.27
   0  18  -2   15.53   13.67
   0  18   2  -10.05   12.12
   0  18  -2    9.17    7.40
   0  18  -2   12.46    8.89
   0  18   2   26.68    7.78
   0  18   3   28.89    7.39
   0  18  -3   42.66   13.37
   0  18  -3   31.34    6.87
   0  18   3   31.68    7.32
   0  18  -3   27.19    8.62
   0  18   4   15.99    6.49
   0  18   4   23.32    6.44
   0  18  -4   30.88    7.67
   0  18  -5   14.10    8.41
   0  18  -5   13.93    5.91
   0  18   5   20.55    5.30
   0  19   0   -4.84   11.74
   0  19   0   12.09    8.29
   0  19  -1   52.01   13.13
   0  19   1   32.17   12.09
   0  19  -1   71.40    9.44
   0  19   2   24.33    6.44
   0  19  -2   19.56    7.66
   0  19   3    6.68    5.59
   0  19  -3    0.90   10.08
   0  19  -3    6.21    6.61
   0  19   4   15.97    4.97
   0  19  -4   11.93    5.55
   0  19  -4   23.78    8.81
   0  20   0   11.29    9.43
   0  20  -1    4.50    9.25
   0  20  -2   46.02    6.34
   0  20  -3   19.41    7.48
  -1   0  11  156.68   10.14
   1   0 -11  126.01   10.89
  -1   0  10    7.35    8.68
   1   0 -10    2.23   10.51
  -1   0   9   30.73    9.50
   1   0  -9   37.71   12.24
   1   0  -9   39.34    9.07
  -1   0   8   22.11    9.02
  -1   0   8   15.46   15.32
   1   0  -8   27.83    8.62
   1   0  -8    5.55   10.71
   1   0  -8   32.14   10.88
  -1   0   7    2.00    7.52
   1   0  -7   -9.40   11.09
  -1   0   7  -12.78   12.81
   1   0  -7   13.11    9.73
  -1   0   6  108.71   13.53
   1   0  -6   93.09   11.11
   1   0  -6  102.24   11.79
  -1   0   5 5793.53  208.75
   1   0  -5 5374.71  207.53
   1   0  -4 1497.90   58.55
   1   0  -3  199.76   11.55
   1   0  -2  226.97   13.39
   1   0  -2  238.75   12.27
   1   0  -2  268.55   12.67
  -1   0   1   82.28    5.54
  -1   0   1   90.45    6.01
   1   0  -1   94.28    5.65
  -1   0   0   81.58    5.20
   1   0   0   81.13    5.23
   1   0   1    1.04    8.20
   1   0   1    6.56    6.10
   1   0   2  870.43   36.07
   1   0   2  904.58   35.38
  -1   0  -3    6.45    7.58
   1   0   3    3.38    9.48
  -1   0  -4 1974.54   77.08
   1   0   4 1965.74   77.95
  -1   0  -5   16.28    9.35
   1   0   5   27.97   12.63
  -1   0  -6   19.61   10.15
   1   0   6   19.22   14.61
  -1   0  -7   99.02   13.18
   1   0   7   92.10   10.13
   1   0   7   95.85   18.94
  -1   0  -8    7.97    8.42
   1   0   8   17.07    8.65
  -1   0  -9   18.51    8.04
   1   0   9   23.08    8.13
  -1   0 -10   18.39    6.91
  -1   1  11    6.75    6.91
  -1  -1  11    6.16    7.06
   1  -1 -11   18.13    8.02
   1   1 -11   15.07    8.23
  -1   1  10    9.40    8.61
  -1  -1  10   22.67    8.76
   1  -1 -10   12.12   10.31
   1   1 -10    9.99   10.66
  -1   1   9   30.40    9.48
  -1  -1   9   23.80    9.29
   1  -1  -9   -1.16   11.30
   1   1  -9   12.04   11.46
   1  -1  -9   19.29    8.36
   1   1  -8   67.66   12.99
   1  -1  -8   58.48   11.29
  -1   1   8   58.93   10.03
  -1   1   8   64.90   17.12
  -1  -1   8   43.93   15.81
   1   1  -8   54.75   12.29
   1  -1  -8   60.31   12.77
   1  -1  -8   87.04   10.05
  -1   1   7    2.64    7.51
  -1  -1   7   -4.38   12.10
   1  -1  -7    1.35    7.11
   1  -1  -7   -6.24   10.09
   1   1  -7    8.02   10.19
   1  -1  -7   13.09    9.28
   1  -1  -6   69.26   10.86
  -1  -1   6   89.97   13.29
   1  -1  -6  100.57   11.49
   1   1  -6   95.35   11.96
  -1  -1   5  791.08   34.04
   1  -1  -5  734.13   32.34
   1   1  -5  723.85   32.98
   1   1  -4  105.13   10.49
   1  -1  -4  117.90    9.83
   1  -1  -3   52.66    8.25
   1   1  -3   49.64    7.57
   1  -1  -3   53.85    6.83
   1   1  -2  301.50   15.95
   1  -1  -2  311.24   14.61
   1  -1  -2  301.05   14.21
   1   1  -2  303.62   14.82
   1  -1  -2  310.52   14.05
  -1  -1   1  694.84   27.62
  -1  -1   1  712.84   28.08
   1  -1  -1  786.98   28.05
  -1  -1   0 1752.75   61.77
   1  -1   0 1808.16   61.81
   1   1   1   38.46    9.56
   1  -1   1   38.20    8.91
   1  -1   1   47.79    6.63
   1  -1   2  662.21   26.28
   1   1   2  644.55   26.94
   1  -1   2  709.47   25.90
  -1   1  -2  622.96   26.30
   1   1   3  151.14   12.93
   1  -1   3  136.48   12.01
  -1   1  -3  139.97   11.58
  -1  -1  -3  147.37   10.75
   1  -1   4  730.31   34.69
   1   1   4  808.49   35.90
  -1   1  -4  775.49   34.28
  -1  -1  -4  793.30   33.71
   1   1   5  142.06   16.69
   1  -1   5  124.34   15.24
  -1   1  -5  124.71   13.06
  -1  -1  -5  118.41   12.24
   1  -1   6 1124.47   52.85
   1   1   6 1109.38   53.30
  -1   1  -6 1218.74   51.60
  -1  -1  -6 1235.19   50.77
  -1  -1  -7   29.62    9.91
  -1   1  -7   39.03   11.09
   1  -1   7   40.73    8.69
   1   1   7   24.99    8.03
   1   1   7   29.83   17.33
   1  -1   7   30.34   16.31
  -1  -1  -7   41.87    8.54
  -1   1  -7   26.47    8.04
   1  -1   8   22.73    8.78
  -1   1  -8   13.17    7.81
  -1  -1  -9   13.46    8.01
   1   1   9   24.31    7.86
   1  -1   9   18.85    8.36
  -1  -1 -10   29.72    7.11
   1  -1  10   25.26    6.83
  -1   2  11   34.50    6.81
  -1  -2  11   22.98    7.12
   1   2 -11   35.44    8.64
   1  -2 -11   21.87    7.93
  -1  -2  10   31.50    8.84
  -1   2  10   23.04    8.62
   1  -2 -10   21.20   10.47
   1   2 -10   37.20   11.04
  -1   2   9   90.16   10.88
   1   2  -9   98.34   13.65
   1   2  -9  129.63   11.13
   1  -2  -9  113.67   10.67
   1   2  -8  143.45   17.01
  -1   2   8  276.58   14.56
  -1  -2   8  170.06   20.18
   1   2  -8  138.65   15.10
   1  -2  -8  207.38   18.33
   1  -2  -8  295.28   15.02
   1   2  -8  178.63   13.60
   1   2  -8  137.39   17.25
   1  -2  -7   90.81   11.25
   1   2  -7   92.39   13.06
   1   2  -7   70.97   10.95
  -1   2   7   77.89    9.21
   1   2  -7   94.04    9.47
   1   2  -7   61.39   11.86
   1  -2  -7   72.96   12.14
  -1  -2   7   92.01   14.57
   1  -2  -7   75.01    8.80
  -1   2   7   90.95   15.19
  -1   2   6  391.00   22.90
  -1  -2   6  370.21   22.18
   1   2  -6  324.54   20.48
   1  -2  -6  376.70   20.75
   1   2  -6  385.03   21.52
   1  -2  -6  365.54   19.77
  -1  -2   5   58.24   10.60
  -1   2   5   41.95   10.61
   1   2  -5   59.45   10.27
   1  -2  -5   60.56    8.90
   1  -2  -4   28.63    7.16
   1   2  -4   24.66    8.75
   1  -2  -3  252.47   13.32
   1  -2  -3  260.92   13.05
   1   2  -3  243.24   12.96
   1  -2  -3  261.28   12.53
   1   2  -2  547.78   23.85
   1  -2  -2  631.92   23.99
  -1   2   1  676.76   23.94
   1   2  -1  605.97   23.61
   1  -2  -1  636.63   23.62
  -1   2   1  605.80   23.60
  -1  -2   0  406.78   17.00
  -1   2   0  473.87   17.14
   1  -2   0  409.59   17.00
   1   2   0  408.31   17.06
   1   2   0  386.26   17.26
  -1   2   0  474.83   17.39
   1  -2   1 1857.77   71.68
   1   2   1 1936.64   73.44
   1   2   1 1948.12   71.69
   1  -2   1 1936.91   71.71
   1   2   2   28.66    7.83
   1  -2   2   34.09    7.85
   1   2   2   32.29    6.69
   1  -2   2   40.88    6.73
  -1   2  -3  141.82   11.87
  -1  -2  -3  146.65   10.40
   1  -2   3  146.77   11.88
  -1  -2  -4   57.28    8.75
  -1   2  -4   54.35   10.74
   1   2   4   58.93   13.63
   1  -2   4   50.04   11.35
  -1  -2  -5    6.22    7.73
  -1   2  -5    6.71    9.77
   1  -2   5   13.80   11.56
   1   2   5   15.03   13.31
  -1   2  -6   86.42   12.93
  -1  -2  -6   62.30   10.58
   1  -2   6   61.47   15.12
   1   2   6   70.07   16.55
   1  -2   7  119.76   11.23
  -1   2  -7   87.35    9.90
   1   2   7  113.24   10.22
   1   2   7  109.31   20.26
   1  -2   7  131.06   19.01
  -1  -2  -7  126.71   12.92
  -1   2  -7  106.22   14.53
  -1   2  -7  125.64   11.05
  -1  -2  -7  107.53   10.70
   1  -2   8   94.29   10.72
   1   2   8   92.72    9.83
  -1   2  -8  100.18   10.84
  -1  -2  -8   99.16   10.62
  -1   2  -8   85.47   12.98
  -1   2  -8   65.96    9.53
   1  -2   9   13.45    8.38
   1   2   9    7.23    7.44
  -1   2  -9   15.00    7.83
  -1  -2  -9   15.23    7.70
  -1   2  -9   19.33   11.05
   1  -2  10   31.20    7.09
  -1  -2 -10   27.87    6.76
  -1   2 -10   36.06    6.94
  -1  -2 -10   17.80    9.61
  -1   2 -10   29.73    9.48
  -1   2 -11    3.43    5.22
  -1  -2 -11    8.47    5.24
   1   3 -11   20.45    8.27
   1  -3 -11   18.33    7.34
  -1   3  11   33.02    6.45
   1   3 -10    7.43   10.81
   1  -3 -10    8.30    9.76
  -1   3  10   19.42    8.37
   1   3  -9   11.84   11.90
  -1   3   9    5.43    8.90
   1   3  -8   47.65   12.63
  -1   3   8   49.08    9.59
  -1  -3   8   29.88   14.79
   1   3  -8   47.50   12.10
   1  -3  -8   31.32   12.06
   1   3  -8   38.32   12.53
   1  -3  -8   63.92    9.31
   1   3  -8   65.85    9.50
   1   3  -7  230.42   18.12
   1   3  -7  275.41   14.06
  -1   3   7   17.90    8.21
  -1  -3   7  238.62   12.61
   1   3  -7  286.67   12.99
  -1  -3   7  179.41   17.74
   1  -3  -7   -8.84   10.80
   1   3  -7  161.25   15.24
  -1   3   7   12.94   12.47
   1   3  -6   55.63   11.19
   1  -3  -6   39.87    8.33
  -1   3   6   56.74   11.63
   1  -3  -6   39.70    9.24
  -1  -3   6   45.46   10.82
   1   3  -6   32.44    9.33
   1   3  -5   16.77    9.51
   1  -3  -5   18.04    6.98
   1  -3  -5   21.40    7.48
  -1   3   5   20.03    9.48
   1   3  -5   19.81    7.69
  -1  -3   5   16.60    9.18
   1  -3  -4  189.40   10.99
   1   3  -4  169.38   11.77
   1  -3  -4  178.61   11.72
   1   3  -3 1623.77   60.76
   1  -3  -3 1603.47   59.29
   1  -3  -3 1647.24   60.10
   1   3  -3 1538.93   60.00
   1  -3  -3 1451.79   59.22
  -1   3   2   64.76    7.98
   1   3  -2   63.40    7.49
   1  -3  -2   62.91    6.11
   1   3  -2   70.51    6.63
  -1   3   1   63.15    8.45
   1   3  -1   48.07    8.66
   1   3  -1   58.37    5.63
   1  -3  -1   71.78    5.60
   1   3  -1   57.63    8.48
  -1  -3   1   35.89    4.12
  -1   3   1   64.55    7.09
   1   3   0  570.49   24.69
  -1   3   0  683.75   24.81
   1  -3   0  599.65   23.31
   1   3   0  542.88   23.24
  -1  -3   0  541.37   23.27
  -1   3   0  709.31   23.52
   1   3   1  403.54   18.52
   1   3   1  422.01   17.82
   1  -3   1  438.87   17.92
  -1  -3  -1  420.10   17.90
  -1   3  -1  436.62   18.12
   1   3   1  438.13   22.47
  -1   3  -2  151.53   11.16
  -1  -3  -2  130.88    8.96
   1   3   2  173.29    9.64
   1   3   2  167.64   12.16
   1   3   2  171.35   12.64
   1  -3   2  130.32    9.77
  -1  -3  -3  344.76   16.66
   1  -3   3  339.66   17.82
  -1  -3  -4   91.61    9.44
   1  -3   4   94.72   11.79
  -1   3  -5   36.05   10.64
  -1  -3  -5   23.58    8.14
   1  -3   5   46.27   11.93
  -1   3  -6  228.64   17.84
  -1  -3  -6  178.97   14.09
   1  -3   6  187.10   18.63
  -1   3  -7   24.13   11.47
   1  -3   7   15.55   14.60
   1   3   7   30.82   17.96
  -1  -3  -7   25.75    8.08
  -1   3  -7   32.09    8.39
  -1   3  -7   18.10    8.43
  -1   3  -7   45.37   11.38
   1  -3   8   36.27    9.49
  -1   3  -8   47.63    9.17
  -1  -3  -8   36.79    8.80
  -1   3  -8   31.85   11.78
  -1   3  -8   33.12    8.85
   1  -3   9   15.86    8.25
  -1   3  -9   13.79   11.05
  -1  -3  -9   18.98    7.81
  -1   3  -9   20.72    7.79
  -1   3 -10   37.64    9.30
  -1  -3 -10   23.30    9.52
   1  -3  10   42.20    7.22
   1   3  10   21.21    6.48
   1   3  11    8.95    4.11
  -1  -3 -11    5.86    4.70
  -1   3 -11   11.55    4.77
   1   4 -11    8.06    4.74
   1  -4 -11   13.90    4.82
   1   4 -11   14.67    7.63
   1  -4 -11   15.80    6.56
   1  -4 -10   16.13    9.37
   1   4 -10   25.13   10.87
  -1   4  10   32.23    8.12
   1   4  -9   40.98   12.29
  -1   4   9   31.80    9.32
  -1   4   8    3.52   12.66
   1   4  -8   23.70   11.73
  -1   4   8   17.82    9.09
  -1  -4   8   12.85    8.72
  -1   4   8    9.35   15.31
  -1  -4   8    9.04   12.81
   1   4  -8   14.76   11.28
   1  -4  -8   18.31    8.16
   1   4  -8    3.66   11.73
   1  -4  -8    6.27   10.65
   1   4  -8   18.95    8.25
   1   4  -7  120.27   14.61
  -1   4   7   79.01    9.77
  -1  -4   7   86.22   10.15
   1   4  -7   93.86   12.01
   1   4  -7   85.51    9.55
  -1  -4   7   89.51   13.99
   1  -4  -7  101.41    9.49
   1   4  -7   96.57   12.96
  -1   4   7   90.09   14.85
   1  -4  -7   95.43   12.85
  -1   4   7   92.57   16.90
  -1   4   6   37.90   11.03
   1  -4  -6   18.80    8.40
  -1  -4   6   28.65   10.43
   1   4  -6   27.40    9.10
   1  -4  -5   16.09    6.22
   1   4  -5   11.43    7.59
   1  -4  -5   17.21    7.31
  -1  -4   5   10.26    8.42
  -1   4   5   12.28    8.87
   1   4  -4   96.39   11.14
   1  -4  -4   76.41    8.64
   1   4  -4   79.78    8.96
   1   4  -4   85.79   15.04
   1   4  -3 3740.54  138.45
  -1   4   3 4031.26  137.97
   1   4  -3 3460.92  137.51
   1  -4  -3 3783.40  137.58
   1   4  -3 3346.11  140.39
  -1   4   2   23.70    7.67
   1   4  -2   13.04    6.12
   1   4  -2   17.35    4.98
   1  -4  -2   15.36    4.67
   1   4  -2   15.97   13.31
  -1   4   1  730.58   27.91
   1   4  -1  744.64   33.34
   1   4  -1  711.21   28.12
  -1   4   1  701.87   26.68
   1   4   0   66.22    9.23
  -1   4   0   94.60    9.13
   1  -4   0   78.41    5.23
   1   4   0   66.25    5.27
   1   4   0  113.20    7.15
  -1  -4   0   57.90    5.52
  -1   4   0   97.32    5.80
   1   4   1  607.67   25.82
   1   4   1  641.48   24.96
   1  -4   1  650.18   24.88
  -1  -4  -1  561.68   24.61
   1   4   1  712.83   30.28
  -1   4  -1  645.22   24.82
  -1   4  -2  694.48   27.44
   1   4   2  652.87   26.46
   1   4   2  669.85   28.86
   1   4   2  609.08   27.94
   1  -4   2  630.94   25.34
  -1   4  -3  124.13   12.15
  -1  -4  -3  106.68    8.33
   1   4   3  108.56   11.41
   1  -4   3  108.06   10.34
   1   4   3  127.52   14.53
  -1  -4  -4  383.28   18.44
   1   4   4  398.29   23.61
   1  -4   4  370.86   20.20
  -1  -4  -5   -4.73    6.29
   1  -4   5    6.12   10.34
   1   4   5    5.98   13.95
  -1   4  -6   56.32    8.35
  -1   4  -6   68.87   10.39
  -1   4  -6   78.74   13.34
   1   4   6   70.01   12.95
   1  -4   6   60.54   13.83
   1   4   7   56.28   14.56
  -1   4  -7   90.70   14.06
  -1   4  -7   91.09    9.98
  -1  -4  -7   58.34    9.26
  -1   4  -7   94.56   12.29
  -1   4  -7   79.20    9.97
   1  -4   8    8.66    9.26
  -1  -4  -8   18.95    8.09
  -1   4  -8   18.35    8.34
  -1   4  -8   23.31   11.35
  -1   4  -8   18.48    8.57
   1  -4   9    7.30    8.38
  -1   4  -9   -3.01   10.36
  -1   4  -9   11.75    7.25
  -1  -4  -9    5.24    7.20
  -1  -4 -10   13.01    8.79
  -1   4 -10   10.71    8.35
   1   4  10   -2.16    5.69
   1  -4  10   16.84    6.65
   1   5 -11    0.64    3.88
   1  -5 -11    1.04    3.88
   1   5 -11    0.57    6.97
   1  -5 -11   -0.66    5.81
   1   5 -10   19.85   10.28
   1  -5 -10    7.49    8.84
  -1   5  10    1.60    7.29
  -1  -5  10   12.09    7.96
   1   5  -9   43.14   12.17
  -1   5   9   29.29    9.08
  -1  -5   9   35.69    9.56
  -1   5   8  196.86   13.67
  -1  -5   8  231.21   14.80
   1   5  -8  242.19   14.00
   1  -5  -8  214.46   13.40
   1  -5  -8  173.24   17.32
   1   5  -8  176.04   17.60
   1   5  -8  213.36   16.39
  -1   5   8  221.35   22.86
  -1   5   7  180.59   19.74
  -1   5   7  190.02   17.41
   1   5  -7  166.40   14.45
  -1   5   7  180.42   12.20
   1   5  -7  177.91   12.05
   1  -5  -7  139.30   15.32
  -1  -5   7  159.95   16.72
   1  -5  -7  177.80   11.85
   1   5  -7  148.95   15.85
  -1   5   6   28.98   10.63
  -1  -5   6   11.80    9.36
   1  -5  -6   17.76    8.39
   1   5  -6   23.30    9.00
   1   5  -6   27.42   10.79
  -1   5   6   24.93   11.51
  -1  -5   5   14.38    8.35
  -1   5   5   14.58    8.72
   1  -5  -5   11.60    7.23
   1   5  -5    3.23    7.29
   1   5  -5   21.93    9.80
  -1   5   5   26.63   10.14
  -1   5   4  258.24   16.21
   1   5  -4  277.24   16.26
   1  -5  -4  268.30   14.23
   1   5  -4  246.40   14.37
  -1  -5   4  238.40   14.64
  -1   5   4  271.86   15.42
   1   5  -4  207.25   19.30
   1   5  -3  454.20   21.18
   1   5  -3  407.54   19.64
   1  -5  -3  446.11   19.61
   1   5  -3  392.89   25.60
   1   5  -2   11.51    6.12
  -1   5   2   15.31    8.25
   1   5  -2   11.34    4.64
   1  -5  -2    8.29    4.40
   1   5  -2   12.65   13.65
  -1   5   1  131.62   10.17
   1   5  -1   98.89   10.23
   1   5  -1  113.99   16.41
  -1   5   1  101.45    6.94
  -1   5   0  121.40   10.08
   1   5   0   93.44   10.32
   1   5   0   84.91    5.43
   1  -5   0  115.87    5.56
   1   5   0  126.82    7.88
  -1   5   0  126.36    6.10
  -1  -5   0   91.63    5.71
  -1   5  -1   47.45    7.15
  -1   5  -1   39.34    5.02
   1   5   1   38.84    8.88
  -1  -5  -1   30.83    4.81
   1  -5   1   39.75    4.76
   1   5   1   33.35    4.78
   1   5   1   50.27   13.88
   1   5   1   27.54    4.01
   1   5   2 1192.27   41.18
  -1   5  -2 1176.28   41.56
  -1   5  -3 1386.75   51.28
  -1  -5  -3 1165.58   47.64
   1   5   3 1347.82   50.35
   1  -5   3 1171.67   48.65
   1   5   3 1301.57   52.07
   1   5   4  956.77   41.23
   1  -5   4  884.72   40.30
   1   5   4  986.54   44.10
  -1   5  -5   29.53   10.90
   1   5   5   37.39   11.91
   1   5   5   28.66   14.66
   1  -5   5   34.02   10.75
  -1  -5  -6   46.72    7.69
  -1   5  -6   56.60    8.31
   1   5   6   46.88   17.15
  -1   5  -6   63.52    8.18
  -1   5  -6   91.00    9.97
  -1   5  -6   61.93   11.29
   1   5   6   42.20    8.37
   1   5   6   40.43   13.50
  -1   5  -7   59.26    8.28
  -1  -5  -7   65.69    9.17
  -1   5  -7   63.85    9.04
  -1   5  -7   83.24   11.93
  -1   5  -7   52.65    9.67
   1   5   7   86.74   15.65
   1  -5   8  244.43   14.78
  -1  -5  -8  203.73   13.63
  -1   5  -8  234.75   14.05
  -1   5  -8  208.91   13.67
  -1   5  -8  219.46   16.21
   1  -5   9   47.13    9.16
  -1   5  -9   47.51   10.91
  -1   5  -9   44.23    7.70
  -1  -5  -9   41.73    7.58
  -1  -5 -10    7.10    8.11
  -1   5 -10   17.47    7.89
   1  -5  10    2.36    6.36
   1   5  10    4.68    5.40
  -1   6  11    8.35    5.59
   1   6 -11    8.41    6.42
  -1  -6  11   -0.09    5.42
   1  -6 -10    5.53    8.03
   1   6 -10   15.25    9.94
  -1   6  10   17.40    7.15
  -1  -6  10   22.62    7.86
   1   6  -9   16.84   11.67
  -1   6   9   15.21    8.47
  -1  -6   9    7.97    8.89
  -1   6   8   55.72    9.40
  -1  -6   8   44.47    9.79
  -1   6   7   37.99    8.75
   1   6  -7   34.70   12.37
  -1   6   7   18.76   13.63
   1  -6  -7   35.89    7.54
   1   6  -7   40.96    7.93
   1   6  -7   31.25   10.71
   1  -6  -7   39.21   10.55
  -1   6   7   19.94   15.40
  -1   6   6   26.07   12.00
   1   6  -6   18.74   10.55
   1  -6  -6   17.31    8.42
  -1   6   6   34.66   10.42
  -1  -6   6   15.93    9.17
   1   6  -6   25.85    8.94
  -1   6   6   26.29   12.63
  -1  -6   5    7.36    7.68
   1   6  -5   11.59    7.43
   1  -6  -5   10.69    7.05
  -1   6   5    6.45    8.23
   1   6  -5   -3.81    9.32
  -1   6   5   10.66   10.61
   1   6  -4   70.63   10.58
  -1   6   4   86.54   11.95
   1  -6  -4   66.62    8.11
  -1  -6   4   55.83    8.34
  -1   6   4   73.80    9.16
   1   6  -4   67.10    8.49
   1   6  -4   77.99   15.49
   1   6  -3  733.98   31.17
  -1   6   3  784.75   31.89
   1   6  -3  644.67   29.29
   1  -6  -3  796.58   29.51
  -1  -6   3  639.30   29.32
  -1   6   3  745.32   29.74
   1   6  -3  734.83   36.53
   1   6  -2  238.95   13.50
  -1   6   2  351.47   16.23
   1   6  -2  191.55   11.58
   1  -6  -2  302.99   11.87
   1   6  -2  320.38   22.63
  -1   6   1  142.63   11.33
   1   6  -1  106.85   11.12
   1  -6  -1  111.66    5.07
   1   6  -1   80.21    5.09
   1   6  -1  164.81   18.15
  -1   6   1   79.86    5.60
   1   6   0   66.36   10.02
  -1   6   0   57.00    6.05
   1   6   0   43.26    3.65
   1  -6   0   51.77    3.63
  -1   6   0   67.04    5.42
  -1   6  -1  141.31    9.58
   1   6   1  151.17   12.41
   1   6   1  149.65   17.61
  -1   6  -1  152.31    7.24
   1   6   2  256.88   15.62
  -1   6  -2  254.27   14.04
  -1   6  -2  232.49   11.79
   1   6   3  845.29   36.98
  -1   6  -3  885.49   37.47
  -1   6  -4  351.17   20.45
   1   6   4  359.69   20.50
   1   6   4  324.11   22.64
   1   6   5   68.00   13.29
  -1   6  -5   66.45   12.26
   1   6   5   52.09   15.54
  -1   6  -6  159.28   11.07
  -1  -6  -6  152.17   10.88
  -1   6  -6  139.42   10.62
  -1   6  -6  158.69   11.60
  -1   6  -6  157.27   13.15
   1   6   6  157.76   11.88
   1   6   6  185.53   17.70
  -1   6  -6  200.99   17.39
  -1  -6  -7  205.94   12.91
  -1   6  -7  184.91   12.75
  -1   6  -7  171.01   16.24
  -1  -6  -7  174.29   16.42
  -1   6  -7  168.39   12.06
  -1   6  -7  222.16   15.30
   1   6   7  167.38   12.69
  -1   6  -7  206.63   18.09
   1   6   7  240.88   19.57
  -1   6  -7  197.87   13.28
   1  -6   8  365.25   19.12
  -1   6  -8  373.75   20.30
  -1  -6  -8  331.85   17.82
  -1   6  -8  367.63   18.11
   1  -6   9  159.65   11.75
   1   6   9  159.71   11.13
  -1   6  -9  164.43   13.11
  -1  -6  -9  162.62   10.55
  -1   6  -9  167.90   10.58
   1   6  10    5.82    5.11
   1  -6  10   13.76    6.14
   1   6  10   10.03    6.32
  -1  -6 -10   10.63    7.47
  -1   6 -10   22.29    7.19
  -1  -7  11    1.17    4.87
  -1   7  11    4.60    4.75
  -1   7  11    5.17    4.28
   1  -7 -10   12.63    7.21
  -1  -7  10   16.50    7.33
  -1  -7   9  107.80   10.59
  -1   7   9   92.72    9.76
  -1  -7   8  174.98   13.33
  -1   7   8  172.87   12.48
  -1   7   7  823.09   36.25
   1   7  -7 1011.40   43.66
  -1   7   7  990.96   42.75
  -1   7   7  957.89   45.58
   1   7  -7  795.90   40.60
  -1   7   6   59.75   13.38
   1   7  -6   35.50   11.76
  -1   7   6   40.30   14.11
   1   7  -6   34.07    9.72
  -1   7   5   14.05   11.22
   1   7  -5   24.28    9.97
  -1   7   5   15.18   11.30
   1   7  -5    8.95    7.40
  -1   7   5   14.47    7.94
  -1  -7   5   15.30    7.59
   1  -7  -5   13.69    7.03
   1   7  -4  238.13   15.05
  -1   7   4  237.66   15.96
  -1   7   4  231.63   14.93
   1   7  -4  181.59   18.93
  -1   7   4  212.42   12.99
  -1  -7   4  184.44   12.38
   1  -7  -4  196.22   12.11
   1   7  -4  198.82   12.59
   1   7  -3  260.26   15.31
  -1   7   3  366.78   18.11
  -1   7   3  334.76   15.66
   1   7  -3  300.28   22.96
  -1   7   3  279.64   13.60
  -1  -7   3  220.98   13.13
   1   7  -3  210.77   13.18
   1  -7  -3  309.48   13.39
  -1   7   2  627.29   25.07
   1   7  -2  470.94   22.05
  -1   7   2  522.67   21.46
   1   7  -2  630.86   31.38
  -1   7   2  461.78   20.13
   1   7  -1 1342.48   52.09
  -1   7   1 1181.96   46.11
  -1   7   0 1375.26   50.53
   1   7   0 1355.05   53.08
  -1   7   0 1470.82   53.21
   1   7   1 1581.74   58.33
  -1   7  -1 1476.87   51.54
   1   7   1 1397.78   52.92
   1   7   2  922.43   34.04
  -1   7  -2  866.36   32.57
   1   7   3   25.64   11.17
  -1  -7  -3   11.06    6.29
  -1   7  -3    7.12    8.50
  -1   7  -3    7.06    6.20
   1   7   4  147.15   14.42
  -1   7  -4  145.31   13.64
  -1   7  -5  957.39   40.88
  -1   7  -5 1428.87   48.85
   1   7   5 1255.97   47.17
  -1   7  -5  952.72   41.03
  -1   7  -6   34.95    7.98
  -1   7  -6   29.72   10.21
   1   7   6   40.29    9.06
  -1   7  -6   24.84   11.14
  -1   7  -6   25.08    9.84
   1   7   6   61.40   14.60
  -1   7  -7   55.73   11.51
   1   7   7   49.73    9.20
  -1   7  -7   43.94    9.58
  -1   7  -7   42.77    7.78
  -1   7  -7   51.19    8.67
   1   7   8   -0.52    8.15
  -1   7  -8   12.28   10.36
  -1   7  -8   -1.31    6.42
  -1  -7  -8    3.43    6.31
  -1   7  -9   13.42    9.04
   1   7   9    9.53    7.16
   1  -7   9   10.58    7.76
   1  -7  10   49.44    6.23
   1   7  10   35.38    6.28
  -1   7 -10   42.06    6.59
  -1  -8  11    2.41    3.90
  -1   8  11    6.99    3.98
  -1   8  11    3.85    3.37
  -1   8  10    6.70    6.88
  -1  -8  10    7.89    6.77
  -1   8   9   35.98    7.77
  -1  -8   9   47.47    8.89
  -1   8   8   36.35    8.64
  -1  -8   8   44.14    9.63
   1   8  -7   34.65    7.53
  -1   8   7   47.42    9.17
  -1   8   7   51.50   15.64
   1   8  -7   38.30   11.80
  -1   8   7   42.18   14.07
   1   8  -6   -6.20    7.54
  -1   8   6    7.96    7.93
  -1   8   6    8.66   12.97
   1   8  -6    5.36   10.53
  -1   8   6    7.93   12.97
  -1   8   5  181.43   16.42
  -1   8   5  181.08   16.79
   1   8  -5  215.99   16.31
  -1   8   4  591.16   26.57
   1   8  -4  528.34   26.27
  -1   8   4  599.59   28.09
   1   8  -3  185.71   20.45
  -1   8   3  180.38   12.49
   1   8  -3  158.94   12.14
   1   8  -2   29.27   17.65
  -1   8   2   10.93   11.42
   1   8  -1  934.82   41.82
  -1   8   1  959.57   41.18
  -1   8   0   22.88   11.48
  -1   8   0   28.26    4.73
   1   8   0   20.57   11.37
  -1   8  -1  217.48   12.27
   1   8   1  220.80   16.58
   1   8   2  645.55   30.42
  -1   8  -2  654.15   28.69
  -1   8  -3  335.71   18.45
   1   8   3  343.65   19.97
   1   8   4  183.24   16.43
  -1   8  -4  145.69   13.78
  -1   8  -5  146.87   10.78
  -1   8  -5  173.84   12.87
   1   8   5  159.70   12.36
  -1   8  -5  208.43   16.52
   1   8   5  216.29   17.83
  -1   8  -5  158.43   11.63
  -1   8  -6   33.65    8.22
   1   8   6   32.59    9.25
  -1   8  -6   33.28   10.58
   1   8   6   36.68   14.39
  -1   8  -6   25.25   11.01
   1   8   7   32.32    9.16
  -1   8  -7   46.98   10.86
   1   8   7   32.21    9.34
  -1   8  -7   34.73    8.54
   1   8   8   34.97    8.80
  -1   8  -8   58.42   10.74
   1   8   9  140.38   10.47
  -1   8  -9  149.52   11.11
   1   8   9  132.58    9.65
   1  -8  10   29.46    5.14
   1   8  10   24.65    5.28
  -1  -8 -10   14.74    5.75
  -1   8 -10   22.95    5.15
  -1   9  10   43.23    6.91
  -1  -9  10   42.71    6.70
  -1   9   9    9.00    7.97
  -1  -9   9   -0.79    7.39
  -1   9   8   -4.21    7.48
  -1  -9   8    5.28    8.28
  -1   9   7  123.06   10.85
   1   9  -7  115.06   10.60
   1   9  -6   53.66   11.50
  -1   9   6   39.99   14.37
   1   9  -6   55.78   11.80
   1   9  -6   35.52    8.27
  -1   9   6   48.24    8.87
   1   9  -5   68.95   10.93
   1   9  -5   45.21   10.51
  -1   9   5   46.42   13.87
   1   9  -5   42.07    7.88
  -1   9   4   22.19   11.08
  -1   9   4   25.37   12.27
   1   9  -4   21.16    8.68
  -1   9   3  184.10   15.29
   1   9  -3  166.37   12.46
   1   9  -2  279.58   24.86
  -1   9   2  295.44   18.99
   1   9  -1  369.71   26.78
   1   9  -1  303.58   20.31
  -1   9   1  353.16   19.86
   1   9   0  405.44   22.81
  -1   9   0  445.14   23.12
  -1   9  -1  127.27    9.16
   1   9   1  156.50   14.79
   1   9   2  165.33   14.59
  -1   9  -2  187.48   12.53
   1   9   2  206.87   17.01
   1   9   3   26.04   11.37
  -1   9  -3   37.78    8.89
   1   9   3   54.03   13.38
   1   9   4   22.89    7.97
   1   9   4   27.61    8.23
   1   9   4   16.85   13.81
  -1   9  -4   37.24    9.79
  -1   9  -4   30.31    6.79
  -1   9  -5  186.10   12.96
   1   9   5  209.28   14.12
  -1   9  -5  204.02   14.41
   1   9   5  217.34   13.97
  -1   9  -5  220.85   17.45
   1   9   5  255.43   20.20
   1   9   6  200.96   13.86
  -1   9  -6  203.01   13.03
  -1   9  -6  205.98   14.73
   1   9   6  196.22   13.91
  -1   9  -6  184.11   13.25
   1   9   6  205.22   19.80
  -1   9  -6  200.64   17.39
  -1   9  -7   -2.08    7.06
  -1   9  -7    9.55    9.77
   1   9   7   10.22    8.72
   1   9   7    2.60    8.81
  -1   9  -8   14.09    5.81
  -1   9  -8   30.69    9.37
   1   9   8   17.65    8.69
   1   9   8   30.60    8.34
   1   9   9   66.90    8.00
  -1   9  -9   60.09    8.02
   1   9   9   55.46    7.09
   1   9  10    1.88    3.90
  -1  10  10   11.23    5.66
   1  10 -10   16.14    6.52
  -1 -10  10   17.20    5.37
   1  10  -9  115.67   11.24
  -1 -10   9   95.26    9.05
  -1  10   9  103.86    9.42
  -1 -10   8    4.36    8.00
   1  10  -8   13.74    6.44
   1  10  -8   20.58   10.84
  -1  10   8   11.06    8.72
   1  10  -7   56.58    8.74
  -1  10   7   61.56   10.16
   1  10  -7   70.54   12.40
  -1  10   6   24.48    8.52
  -1  10   6   30.97    9.54
   1  10  -6   15.55    8.23
   1  10  -6   36.01   11.79
  -1  10   6   13.40   14.14
   1  10  -6   18.11   10.10
  -1  10   5   27.01    8.94
  -1  10   5    5.43   10.18
  -1  10   5   35.34    8.20
   1  10  -5   21.13    7.73
   1  10  -5   36.38   10.69
  -1  10   5   15.78    6.87
  -1  10   5   33.30   13.91
   1  10  -5   16.16    9.40
   1  10  -4  521.58   25.89
  -1  10   4  598.39   29.06
   1  10  -4  549.40   28.14
  -1  10   3   17.91   12.41
  -1  10   3   32.06   12.83
   1  10  -2   85.84   12.17
  -1  10   2  161.34   14.90
   1  10  -1   26.70   11.13
  -1  10   1   52.94   12.27
   1  10  -1   31.32   13.15
  -1  10   1   31.45    7.67
   1  10   0  397.74   23.38
  -1  10   0  439.04   21.24
   1  10   1  298.31   19.44
  -1  10  -1  286.80   16.30
   1  10   2  140.62   14.70
  -1  10  -2  110.86    9.93
   1  10   3    9.68   12.11
  -1  10  -3   -1.39    6.10
   1  10   3   -1.01   12.87
  -1  10  -3    0.80    7.15
   1  10   4   53.54   15.00
  -1  10  -4   48.81    9.81
   1  10   4   42.86    9.19
  -1  10  -4   33.26    8.05
  -1  10  -4   33.69    8.68
  -1  10  -4   40.79    7.69
  -1  10  -4   20.33    6.80
   1  10   4   37.89    8.88
   1  10   5   95.60   16.41
  -1  10  -5   68.39   11.58
   1  10   5   70.79   10.30
  -1  10  -5   98.99   11.12
   1  10   5   86.81   10.68
  -1  10  -5   75.48    9.77
   1  10   5   59.93   10.11
   1  10   6   40.14    9.99
  -1  10  -6   37.42   10.05
   1  10   6   40.80    9.86
   1  10   6   34.92    9.56
  -1  10  -7   45.48    7.94
   1  10   7   45.61    9.70
   1  10   7   57.56    9.56
  -1  10  -7   70.10   10.20
   1  10   7   45.62    9.36
  -1  10  -8    7.50    5.67
   1  10   8   13.72    8.18
  -1  10  -8   14.41    8.13
   1  10   8    9.11    7.50
   1  10   9   24.64    6.49
   1  10   9   16.53    5.62
  -1  10  -9   18.83    5.99
  -1  11  10   10.98    4.56
   1  11 -10    5.49    4.82
  -1 -11  10    1.98    3.79
  -1  11   9   13.59    6.97
  -1  11   9   11.96    6.64
  -1 -11   9   10.38    6.48
   1  11  -9   12.58    8.08
   1  11  -8   56.37    7.49
  -1 -11   8   60.53    8.49
   1  11  -8   75.74   11.15
  -1  11   8   66.72    9.41
   1  11  -7   43.87    8.17
  -1  11   7   35.91    9.56
   1  11  -7   44.58   11.78
   1  11  -6  146.01   11.88
  -1  11   6  150.12   12.58
   1  11  -6  177.42   14.47
  -1  11   6  147.31   11.64
  -1  11   5   36.95    9.75
  -1  11   5   50.30   11.27
  -1  11   5   33.29    8.73
   1  11  -5   25.03    8.28
   1  11  -5   40.57   11.28
  -1  11   5   18.72    7.45
  -1  11   5   26.16   14.79
  -1  11   4   35.05   14.18
  -1  11   4    9.57   10.65
  -1  11   4   17.64    8.48
  -1  11   4   33.55    8.44
   1  11  -4   23.33    7.87
  -1  11   4   20.64    7.22
   1  11  -4   22.24    9.93
  -1  11   4   22.55    7.78
  -1  11   4   59.17   14.20
   1  11  -3  169.54   12.63
  -1  11   3  298.33   19.80
  -1  11   3  237.17   14.70
  -1  11   3  266.17   18.57
   1  11  -3  169.72   15.23
  -1  11   2   38.53   13.63
   1  11  -2   25.42   11.54
  -1  11   2   37.47   12.90
   1  11  -1  523.26   28.74
  -1  11   1  707.63   30.64
   1  11   0    5.50   12.03
  -1  11   0   26.22   12.67
   1  11   0   18.80   12.81
  -1  11   0    9.38    7.49
   1  11   1   13.80   12.51
  -1  11  -1    3.74    7.40
   1  11   2   31.38   13.41
  -1  11  -2   16.33    7.44
   1  11   2   16.13   13.08
   1  11   3   54.01   15.32
   1  11   3   42.63    9.02
   1  11   3   29.33    8.82
   1  11   3   51.62   14.36
   1  11   3   46.15    8.88
  -1  11  -3   33.23    7.38
  -1  11  -3   39.26    7.08
   1  11   3   38.45   15.65
   1  11   4   -1.87   10.60
   1  11   4   15.68    9.01
  -1  11  -4    7.44    7.08
  -1  11  -4    6.77    8.65
  -1  11  -4    2.03    6.66
   1  11   4    0.81   14.88
   1  11   4   10.86    8.84
   1  11   5   57.63   10.22
   1  11   5   49.25    9.89
   1  11   5   39.84   10.15
  -1  11  -5   59.40    8.90
  -1  11  -5   67.93   10.31
   1  11   6   19.76    9.52
  -1  11  -6   27.01    8.14
   1  11   6   19.44    9.44
   1  11   6   18.33    9.55
  -1  11  -6   31.62    9.63
  -1  11  -7   39.47    7.57
   1  11   7   35.44    8.89
   1  11   7   52.12    9.41
  -1  11  -7   36.44    9.11
   1 -11   8   14.28    7.10
  -1  11  -8   25.83    5.80
   1  11   8   22.49    7.17
   1  11   8   27.54    7.67
  -1  11  -8   27.15    7.35
   1 -11   9    6.31    5.13
   1  11   9    5.74    4.55
  -1  11  -9    8.14    5.56
   1  11   9   15.19    5.33
  -1  12   9   20.13    6.26
  -1  12   9    9.86    5.68
   1  12  -9   12.96    6.82
  -1 -12   9   11.48    5.30
  -1  12   8   12.08    7.59
  -1 -12   8   11.40    6.75
   1  12  -8   21.38    6.11
  -1  12   8   16.02    7.41
   1  12  -8   18.73    9.15
  -1  12   7    4.98    8.66
   1  12  -7   15.72    7.43
  -1  12   7    7.13    7.09
  -1  12   7    5.32    8.00
   1  12  -7   16.81   10.44
  -1  12   6   18.92    9.28
  -1  12   6   14.05    8.22
   1  12  -6    0.21    8.04
  -1  12   6    9.87    8.30
   1  12  -6    6.56   11.03
  -1  12   5   14.31    9.08
  -1  12   5    9.81    8.56
  -1  12   5    5.65   12.92
   1  12  -5   13.82    8.35
  -1  12   5    5.37    8.04
   1  12  -5   19.20   10.89
  -1  12   5    6.45    7.44
   1  12  -5   11.67   14.46
  -1  12   4   13.44   13.96
  -1  12   4    2.33    8.85
  -1  12   4    3.49   10.92
  -1  12   4    4.93    8.37
  -1  12   4   27.11   14.50
  -1  12   4    6.70    7.86
  -1  12   4    3.99    7.26
   1  12  -4    5.25    6.65
   1  12  -4    5.66   15.27
   1  12  -4    3.63   10.42
  -1  12   3   19.68   13.45
  -1  12   3   40.06    9.18
  -1  12   3   11.09   10.89
  -1  12   3   29.31   10.87
  -1  12   3   28.94    8.76
  -1  12   3   22.97   15.24
   1  12  -3    6.82   11.75
   1  12  -3   20.11    7.96
  -1  12   3   22.26    7.36
  -1  12   3   22.16    7.38
   1  12  -3   39.97   15.64
   1  12  -3   17.16    7.11
  -1  12   3   34.79    7.52
   1  12  -3   30.59   10.09
  -1  12   2   23.52    8.49
   1  12  -2   21.47    8.27
  -1  12   2   -8.20   10.99
  -1  12   2   12.98    8.33
   1  12  -2   16.57    8.17
  -1  12   2    8.40    9.58
  -1  12   2   -3.05   14.69
   1  12  -2    5.24   12.10
   1  12  -2    5.05    7.25
  -1  12   2   20.75   12.69
   1  12  -2   15.93   14.45
  -1  12   2   15.62    7.12
   1  12  -2   14.61    6.96
   1  12  -2   17.97    9.44
  -1  12   1   89.06    9.72
   1  12  -1   57.61    9.47
  -1  12   1   96.85    9.80
   1  12  -1   74.50    9.78
   1  12  -1   88.04   14.36
  -1  12   1  101.35   15.37
  -1  12   1   88.05    8.82
   1  12  -1   52.03    8.58
   1  12  -1   68.03   16.32
  -1  12   1   67.50    7.68
  -1  12   0  247.28   13.70
   1  12   0  191.20   13.10
   1  12   0  159.54   12.76
  -1  12   0  270.54   13.44
   1  12   0  221.30   18.08
   1  12   0  269.61   20.25
  -1  12   0  220.34   12.74
   1  12   0  139.24   19.72
  -1  12   0  164.20   10.93
   1  12   1   22.44   10.98
  -1  12  -1   33.62   10.04
   1  12   1    8.99    8.20
  -1  12  -1   30.45    8.51
   1  12   1   24.22   15.44
   1  12   1   13.57    7.86
  -1  12  -1   19.84    7.40
   1  12   1   16.74   13.36
   1  12   2    8.81   13.59
  -1  12  -2   11.86    9.69
   1  12   2   14.54   10.95
   1  12   2   18.55    8.84
   1  12   2   31.26   15.06
   1  12   2    4.98    7.81
  -1  12  -2   11.24    6.04
   1  12   2    6.28   15.14
  -1  12  -2    8.57    7.15
   1  12   3    3.93   14.63
  -1  12  -3   16.89   10.53
   1  12   3   22.03    9.33
   1  12   3   16.92    9.11
   1  12   3   22.01   14.92
  -1  12  -3   11.38   12.38
   1  12   3   18.85    8.86
  -1  12  -3   10.42    7.31
  -1  12  -3   19.55    7.07
   1  12   3    6.62   15.13
   1  12   4   52.77   15.55
   1  12   4   18.07   11.61
   1  12   4   34.77    9.94
  -1  12  -4   40.35   11.34
   1  12   4   47.70    9.78
   1  12   4   46.33    9.66
  -1  12  -4   27.67    7.61
  -1  12  -4   33.64    9.16
  -1  12  -4   47.65    8.17
  -1  12  -5   74.99    9.65
   1  12   5   87.78   10.70
   1  12   5   70.32   10.58
   1  12   5   23.71   11.64
  -1  12  -5   99.31    9.63
  -1  12  -5   33.40    7.62
  -1  12  -5   76.29   10.10
  -1  12  -6  125.06   10.38
   1  12   6  121.37   11.19
  -1  12  -6  104.50   10.49
   1  12   6  121.40   11.49
   1  12   6  116.59   11.25
  -1  12  -7  115.75    9.51
   1  12   7  133.81   10.59
  -1  12  -7  107.44   11.77
  -1  12  -7  138.68   10.26
   1  12   7  143.55   10.98
   1 -12   8   43.83    6.95
  -1  12  -8   23.86    5.18
   1  12   8   29.32    6.66
  -1  12  -8   24.69    7.29
   1  12   8   30.90    7.11
   1  12   9   15.11    4.11
   1 -12   9   18.39    4.00
  -1  13   9   38.91    5.52
  -1  13   9   38.23    4.85
   1  13  -9   32.98    5.84
  -1  13   8   84.03    8.32
  -1 -13   8   56.23    6.87
  -1  13   8   60.07    7.25
   1  13  -8   72.25    9.16
  -1  13   7   14.22    8.17
   1  13  -7   20.63    7.20
  -1 -13   7   14.18    6.70
  -1  13   7   14.49    6.89
  -1  13   7   20.17    7.50
   1  13  -7   23.55    9.68
  -1  13   6   33.60    9.29
  -1  13   6   33.23    8.31
   1  13  -6   36.35    8.43
  -1  13   6   35.35    8.23
   1  13  -6   30.78   10.73
  -1  13   5  168.31   14.01
  -1  13   5  155.52   13.19
  -1  13   5  211.66   18.15
   1  13  -5  169.93   13.83
  -1  13   5  179.67   12.76
   1  13  -5  194.30   15.37
   1  13  -5  182.26   19.98
  -1  13   4   58.47   15.08
  -1  13   4   83.17   12.25
  -1  13   4   61.50   10.29
  -1  13   4   55.56    9.87
  -1  13   4   65.28   15.76
  -1  13   4   64.40    8.61
   1  13  -4   63.23   11.74
   1  13  -4   36.53   16.47
   1  13  -4   46.96    8.35
  -1  13   4   33.27    8.37
  -1  13   3   82.28   15.59
  -1  13   3   74.26   10.17
  -1  13   3   71.55   10.13
  -1  13   3   73.13   16.70
   1  13  -3   43.60   12.84
   1  13  -3   51.48    9.17
  -1  13   3   57.47    8.12
   1  13  -3   44.93    8.69
   1  13  -3   71.14   11.74
  -1  13   3   52.47    8.49
  -1  13   3   51.17    8.79
   1  13  -3   48.80   17.13
  -1  13   2   42.95   14.33
  -1  13   2   56.63    9.78
  -1  13   2   32.38   10.90
   1  13  -2   40.67    9.26
   1  13  -2   39.87    9.33
  -1  13   2   19.26   10.63
  -1  13   2   43.90    9.47
   1  13  -2   22.67   13.61
  -1  13   2   44.67   16.34
   1  13  -2   24.30    8.36
  -1  13   2   32.64    7.10
  -1  13   2   29.12    8.05
  -1  13   2   23.38   14.89
   1  13  -2   33.90    8.38
   1  13  -2   33.60   10.91
   1  13  -2   34.52   16.30
   1  13  -1  608.22   28.25
  -1  13   1  748.91   28.65
   1  13  -1  631.08   28.17
  -1  13   1  783.86   28.99
   1  13  -1  601.53   28.07
  -1  13   1  645.60   30.30
  -1  13   1  854.21   29.18
   1  13  -1  655.32   32.31
   1  13  -1  502.79   27.46
  -1  13   1  839.57   35.18
   1  13  -1  426.49   27.60
   1  13  -1  508.75   35.11
  -1  13   1  607.37   26.32
  -1  13   1  720.07   28.59
  -1  13   0  398.94   18.49
   1  13   0  259.46   17.63
  -1  13   0  325.35   18.17
  -1  13   0  402.33   18.68
  -1  13   0  397.11   20.72
   1  13   0  306.75   18.14
  -1  13   0  385.13   24.19
   1  13   0  333.75   23.42
  -1  13   0  362.92   18.04
   1  13   0  284.21   26.26
   1  13   0  359.37   24.47
   1  13   1  130.02   17.70
  -1  13  -1  124.90   11.08
   1  13   1   81.63   10.93
  -1  13  -1  144.44   13.85
  -1  13  -1  139.31   17.18
  -1  13  -1  145.27   10.50
   1  13   1  111.02   10.05
  -1  13  -1  119.84   10.54
   1  13   1   68.15   10.51
   1  13   2  104.50   16.92
   1  13   2  103.94   11.40
  -1  13  -2  110.03   13.38
  -1  13  -2  111.17   16.05
   1  13   2  136.77   18.50
  -1  13  -2  111.41   10.27
   1  13   2  103.41   10.53
  -1  13  -2   91.62    8.38
   1  13   2   79.53   18.62
  -1  13  -2   96.33   10.11
   1  13   3   16.01   14.75
   1  13   3   39.85    9.94
   1  13   3   23.13   11.46
  -1  13  -3   16.85   10.52
   1  13   3   35.50    9.73
   1  13   3   53.76   16.69
  -1  13  -3   35.45    8.77
   1  13   3   45.52    9.48
   1  13   3   42.42   16.63
  -1  13  -3   35.05    7.52
  -1  13  -3   31.39    8.17
   1  13   4   14.09    9.62
   1  13   4   19.03    9.53
  -1  13  -4   10.44   10.54
   1  13   4   21.51    9.42
  -1  13  -4   12.65    7.47
  -1  13  -4   17.51    7.71
  -1  13  -5   52.56    8.79
  -1  13  -5   39.97   10.76
   1  13   5   30.67    9.45
   1  13   5   29.17    9.44
   1  13   5   13.72   10.74
  -1  13  -5   29.08    8.19
  -1  13  -5   40.69    8.65
  -1  13  -5   16.62    6.68
   1  13   6   20.60    8.67
  -1  13  -6   15.04    7.10
   1  13   6   25.35    8.65
  -1  13  -6   25.13    9.58
   1  13   6    7.37    6.73
  -1  13  -6   15.02    7.67
  -1  13  -7   26.67    6.49
   1  13   7   40.68    7.75
  -1  13  -7   25.28    8.46
   1  13   7   45.78    7.96
  -1  13  -8    0.47    3.97
   1 -13   8    1.57    5.35
   1  13   8    7.54    5.79
  -1  13  -8   12.79    5.66
   1  13   8    9.05    5.28
  -1  14   8   16.07    6.17
  -1  14   8   20.68    5.31
   1  14  -8   14.93    6.78
  -1  14   7   12.25    7.50
   1  14  -7    7.70    6.24
  -1  14   7   13.87    6.56
   1  14  -7    9.45    8.45
  -1  14   6    5.24    8.25
  -1  14   6    3.57    7.57
   1  14  -6    8.35    7.53
  -1  14   6   15.73    7.40
   1  14  -6   18.17    9.68
  -1  14   5   30.57    9.27
  -1  14   5   22.91    8.51
  -1  14   5   34.44   13.04
   1  14  -5   26.52    8.50
  -1  14   5   39.34    7.85
   1  14  -5   55.04   11.14
   1  14  -5   27.49   14.63
  -1  14   4  326.09   18.08
  -1  14   4  280.45   17.07
  -1  14   4  348.23   22.83
  -1  14   4  279.15   15.59
   1  14  -4  321.68   19.03
   1  14  -4  281.55   16.90
   1  14  -4  280.51   25.25
  -1  14   3   12.80    9.36
  -1  14   3   15.11    8.98
  -1  14   3   10.23   16.03
   1  14  -3    9.68    8.34
  -1  14   3   13.26    7.18
   1  14  -3    6.50    7.97
  -1  14   3    3.71    7.67
   1  14  -3   26.25   11.00
   1  14  -3    8.62   15.58
  -1  14   2   37.27    9.52
  -1  14   2   52.20   11.62
   1  14  -2   41.79    9.77
  -1  14   2   22.17   11.05
  -1  14   2   55.52    9.89
  -1  14   2   39.42   17.10
   1  14  -2   24.58   14.42
   1  14  -2   25.56    8.87
  -1  14   2   51.83   14.93
   1  14  -2   43.16   17.54
  -1  14   2   36.77    8.77
   1  14  -2   38.67    9.19
  -1  14   2   14.36   15.21
   1  14  -2   21.71   11.16
   1  14  -1   -1.88   10.96
  -1  14   1   35.20    9.78
   1  14  -1   29.51    9.57
  -1  14   1   51.21   11.30
  -1  14   1   27.12   11.25
   1  14  -1   49.25   10.07
  -1  14   1   43.94    9.79
   1  14  -1   40.03   15.46
   1  14  -1   25.25    8.21
  -1  14   1   40.54   14.51
   1  14  -1   34.44    9.41
  -1  14   1   36.71    8.81
  -1  14   1   43.06   16.34
  -1  14   0  214.30   15.43
  -1  14   0  224.18   14.05
   1  14   0  135.27   13.06
  -1  14   0  212.10   20.04
   1  14   0  152.16   19.60
   1  14   0  135.99   13.18
  -1  14   0  206.57   13.27
   1  14   0  150.03   13.98
  -1  14   0  260.20   14.66
  -1  14   0  185.65   12.99
   1  14   0   97.69   19.61
   1  14   1  779.29   38.42
  -1  14  -1  821.92   31.79
   1  14   1  589.79   30.88
   1  14   1  754.69   32.30
  -1  14  -1  857.67   34.83
  -1  14  -1  785.06   36.05
  -1  14  -1  847.19   31.44
   1  14   1  612.91   30.00
  -1  14  -1  752.57   31.75
   1  14   1  476.42   37.86
   1  14   2  264.15   17.07
  -1  14  -2  305.10   19.58
   1  14   2  312.71   23.98
  -1  14  -2  311.39   21.15
  -1  14  -2  335.15   16.99
   1  14   2  298.73   16.43
  -1  14  -2  309.18   16.94
   1  14   3   51.37   10.28
   1  14   3   24.00   12.33
  -1  14  -3   73.08    9.30
  -1  14  -3   38.40   11.16
   1  14   3   52.82   10.28
   1  14   3   70.73    9.83
  -1  14  -3   34.79    7.50
  -1  14  -3   41.13    8.64
   1  14   4  126.52   11.75
   1  14   4   76.08   13.41
  -1  14  -4  149.22   11.50
  -1  14  -4  140.07   13.14
   1  14   4  119.55   11.90
   1  14   4  135.56   11.89
  -1  14  -4  126.42    9.85
  -1  14  -4   96.22    9.67
  -1  14  -5   18.83    7.69
   1  14   5   22.29    8.86
  -1  14  -5   24.38    9.64
   1  14   5   -0.98   10.02
   1  14   5   15.19    8.80
  -1  14  -5   11.79    6.17
  -1  14  -6   12.84    7.02
   1  14   6   18.26    8.37
  -1  14  -6   16.64    8.76
   1  14   6   20.46    8.38
  -1  14  -6    7.39   11.12
   1  14   7   37.05    7.10
  -1  14  -7   22.48    5.64
   1  14   7   36.25    6.76
  -1  14  -7   23.68    7.05
   1  14   8   20.11    4.66
   1 -14   8   17.54    4.06
   1  15  -8    5.14    4.94
  -1  15   8    2.93    4.67
  -1  15   7    5.39    6.62
  -1  15   7   16.01    5.62
   1  15  -7   15.32    7.39
  -1  15   6   25.02    7.84
  -1  15   6   11.69    6.73
   1  15  -6   14.21    7.03
  -1  15   6   26.66    6.51
   1  15  -6   14.67    8.69
  -1  15   5   23.80    8.63
  -1  15   5   16.34    7.89
  -1  15   5   28.78   12.61
  -1  15   5   31.70    7.07
   1  15  -5   38.40   10.07
   1  15  -5   26.35   13.92
  -1  15   4   26.27    9.29
  -1  15   4   17.64    8.67
  -1  15   4   34.09   14.97
   1  15  -4   19.56    8.51
  -1  15   4   12.45    6.92
   1  15  -4   20.19    7.64
   1  15  -4   28.63   10.72
   1  15  -4   19.95   15.26
  -1  15   3   14.23    9.34
  -1  15   3   18.83    9.01
  -1  15   3    1.95   15.79
   1  15  -3    9.71    8.12
  -1  15   3   19.21    6.72
  -1  15   3   13.97   13.97
   1  15  -3   18.32    8.38
   1  15  -3    5.74   15.98
   1  15  -3   34.90   10.92
  -1  15   2   21.92   11.11
  -1  15   2   50.64   10.01
  -1  15   2   42.57   17.25
   1  15  -2   26.33   14.00
   1  15  -2   23.08    8.62
  -1  15   2   47.80    9.97
  -1  15   2   25.54   15.61
  -1  15   2   37.80    9.10
   1  15  -2   31.01    9.48
   1  15  -2   24.14   16.88
  -1  15   1  106.37   13.33
  -1  15   1  160.85   12.02
   1  15  -1  119.89   11.75
   1  15  -1   84.22   11.40
  -1  15   1  132.83   11.82
   1  15  -1   48.22   11.80
  -1  15   1  125.90   11.46
   1  15  -1   56.66   11.14
  -1  15   1  165.79   19.39
   1  15  -1   99.47   17.57
  -1  15   0  562.84   29.51
   1  15   0  518.01   27.33
   1  15   0  493.91   32.63
  -1  15   0  545.41   32.21
  -1  15   0  613.51   27.41
   1  15   0  443.59   27.31
   1  15   0  480.23   27.08
  -1  15   0  557.59   27.54
  -1  15  -1  306.55   18.53
  -1  15  -1  287.71   21.09
  -1  15  -1  288.89   14.89
   1  15   1  228.39   15.77
   1  15   1  228.40   16.85
   1  15   1  178.40   23.39
  -1  15  -1  271.58   15.80
   1  15   2   80.43   10.65
  -1  15  -2   56.82   11.54
  -1  15  -2   64.50   14.40
   1  15   2   85.63   18.12
  -1  15  -2   68.18    8.91
   1  15   2   53.62    8.90
   1  15   2   32.52   17.13
  -1  15  -2   58.56    9.34
   1  15   3  -19.74   11.83
   1  15   3   18.11    9.38
  -1  15  -3   18.10    7.56
   1  15   3   14.14    9.49
  -1  15  -3   18.53    9.87
   1  15   3   17.48    8.54
  -1  15  -3    6.35    6.32
  -1  15  -3    9.44    7.78
  -1  15  -4   79.91    9.01
   1  15   4   72.71    9.91
  -1  15  -4   55.98   10.49
  -1  15  -4   54.95    8.16
   1  15   4   63.39    9.84
  -1  15  -5   -0.92    8.37
   1  15   5    9.53    8.19
   1  15   5    2.01    8.11
   1  15   5   20.12    9.06
  -1  15  -5   -5.48    5.70
  -1  15  -6   32.83    6.51
   1  15   6   24.56    7.33
  -1  15  -6   24.19    7.62
   1  15   6   29.24    7.49
  -1  15  -6   25.46   10.35
   1  15   7   14.89    5.62
  -1  15  -7    5.63    4.34
   1 -15   7    5.14    4.86
   1  15   7    1.28    5.19
  -1  16   7   26.07    5.70
   1  16  -7   10.52    6.59
  -1  16   6    6.69    6.95
   1  16  -6   20.81    7.60
  -1  16   6    7.65    5.70
  -1  16   5   12.10    7.67
  -1  16   5    6.96    7.01
  -1  16   5   10.41    5.76
   1  16  -5    7.64    8.73
  -1  16   4   10.99    8.18
  -1  16   4    9.73    7.83
  -1  16   4    9.31   13.33
   1  16  -4    9.48    7.53
  -1  16   4    9.47    5.94
   1  16  -4    3.45    9.25
   1  16  -4    4.33   13.85
   1  16  -4   11.82    6.84
  -1  16   3   21.31    8.59
  -1  16   3   26.65   15.10
   1  16  -3   21.97    8.09
  -1  16   3   28.02    9.01
   1  16  -3   19.63   15.38
   1  16  -3   18.71    8.09
  -1  16   3   14.18   13.58
  -1  16   2   31.21    9.24
  -1  16   2   20.51   10.85
  -1  16   2   36.86    9.60
   1  16  -2   19.25   16.85
  -1  16   2   31.98    8.97
   1  16  -2   18.16    9.05
  -1  16   2   19.04   14.80
  -1  16   2   17.69   16.57
  -1  16   1   41.98    9.61
  -1  16   1   19.51   10.70
  -1  16   1   26.48    9.21
   1  16  -1   15.01    9.07
   1  16  -1   22.08    9.52
  -1  16   1   22.12    8.95
  -1  16   1   24.46   15.83
   1  16  -1   26.96   15.40
   1  16   0   49.65    9.70
  -1  16   0   43.36   11.08
   1  16   0   23.86   16.52
  -1  16   0   46.57   16.21
  -1  16   0   42.90    9.36
   1  16   0   29.33    9.29
  -1  16   0   52.51    9.52
   1  16   0   33.77   17.26
  -1  16   0   51.85   16.67
  -1  16  -1  162.77   14.14
  -1  16  -1  164.44   17.65
   1  16   1  116.45   13.53
   1  16   1  145.54   12.40
  -1  16  -1  157.32   12.41
  -1  16  -1  164.07   10.89
  -1  16  -2    3.66    9.51
   1  16   2   20.04    9.21
   1  16   2    5.33   15.40
  -1  16  -2   12.95    8.17
  -1  16  -2    4.71    6.98
  -1  16  -3    1.56    9.02
   1  16   3    9.61    8.73
   1  16   3   18.13    8.85
  -1  16  -3    4.85    7.44
  -1  16  -3   -8.15   14.58
  -1  16  -3   11.89    7.02
  -1  16  -4   12.82    8.50
   1  16   4   16.35    8.31
   1  16   4   20.80    8.28
   1  16   4   18.48    9.62
  -1  16  -4   13.86    6.58
  -1  16  -4   33.64   13.57
  -1  16  -4   18.06    6.97
   1  16   5    2.40    7.34
  -1  16  -5   12.71    7.57
   1  16   5   11.85    7.50
  -1  16  -5    1.05    5.40
  -1  16  -5   16.94   11.60
  -1  16  -6    4.46    5.78
   1  16   6    9.55    5.93
   1  16   6   10.87    6.08
  -1  16  -6    3.12    8.02
  -1  16  -6   10.32    5.06
   1  16   7    6.52    3.71
   1  17  -7    6.99    4.32
  -1  17   7    6.20    3.60
   1  17  -6    6.09    6.77
  -1  17   6   21.30    5.74
   1  17  -5    3.40    8.16
  -1  17   5   24.24    6.57
  -1  17   5   19.43    6.93
   1  17  -5    4.04   10.59
  -1  17   4   16.61    7.10
  -1  17   4   18.18    7.67
   1  17  -4   17.10   12.81
  -1  17   4   28.99   12.08
  -1  17   3   26.79    8.17
  -1  17   3   30.29    7.88
  -1  17   3   19.48   13.72
  -1  17   2   71.08    9.08
   1  17  -2   38.54   15.86
  -1  17   2   52.94   14.54
  -1  17   2   71.75   15.72
  -1  17   1   21.94    9.89
  -1  17   1   29.53    8.29
   1  17  -1    5.27    8.61
  -1  17   1   25.95   14.63
  -1  17   1   26.46    8.57
   1  17   0   25.88    8.77
  -1  17   0    8.66    9.75
  -1  17   0   21.50   14.49
   1  17   0    6.06    8.45
   1  17   0   -6.78    9.57
  -1  17   0   10.69   14.74
   1  17   0   24.45   16.09
  -1  17   0   17.97    8.61
  -1  17  -1   63.00   10.63
  -1  17  -1   68.24   13.89
   1  17   1   50.11    8.98
   1  17   1   40.91   15.72
  -1  17  -1   73.39    9.73
  -1  17  -1   63.88    7.31
  -1  17  -2   49.58    9.91
   1  17   2   43.20    8.85
   1  17   2   19.64   10.06
  -1  17  -2   38.09    8.59
  -1  17  -2   48.49    7.40
   1  17   3    2.90    7.81
  -1  17  -3   11.63    8.15
   1  17   3   27.10    8.04
   1  17   3    7.10    9.32
  -1  17  -3   16.63    7.29
  -1  17  -3   22.95   13.83
  -1  17  -3   20.13    6.60
   1  17   4   33.64    7.64
  -1  17  -4   26.80    7.71
   1  17   4   33.65    7.70
  -1  17  -4   18.83    6.29
  -1  17  -4   35.43   12.74
  -1  17  -4   45.91    6.80
  -1  17  -5    2.49    5.74
   1  17   5    6.55    6.07
   1  17   5   13.11    6.10
  -1  17  -5    7.45    9.48
  -1  17  -5    1.88    4.07
  -1  17  -5   10.88    5.26
   1  17   6    1.63    4.28
   1  17   6    6.84    4.29
   1  18  -6   14.11    4.78
  -1  18   6    6.05    3.74
   1  18  -5   25.62    6.82
   1  18  -5    3.45    8.21
  -1  18   5   15.77    5.57
   1  18  -4   11.36    7.83
  -1  18   4    6.18    6.24
   1  18  -4   -1.98   10.74
   1  18  -3   10.21    8.72
  -1  18   3    7.66    6.81
   1  18  -3    2.86   12.20
  -1  18   3    6.78   11.31
   1  18  -2   12.87    9.53
  -1  18   2   13.63    7.26
   1  18  -2   15.56   13.80
  -1  18   2   12.63   11.58
  -1  18   2   10.26   12.83
  -1  18   1   24.03   10.41
  -1  18   1   17.48   14.37
  -1  18   0    3.76    8.62
  -1  18   0    7.34   12.93
  -1  18   0    5.05    7.73
   1  18   0   12.78   14.11
  -1  18   0   26.44   13.20
  -1  18  -1   46.71    9.05
   1  18   1   20.17   13.83
  -1  18  -1   49.16   14.27
  -1  18  -1   35.49    8.24
   1  18   1   57.87    9.13
   1  18   1   14.15    7.53
  -1  18  -2    2.41    7.70
   1  18   2    3.94    7.11
  -1  18  -2   13.25    7.07
   1  18   3   24.37    7.08
  -1  18  -3   25.15    7.25
   1  18   3   26.13    6.94
  -1  18  -3   16.18   11.83
  -1  18  -3   20.76    6.32
  -1  18  -3   27.37    5.64
   1  18   4   44.95    6.56
   1  18   4   41.23    6.41
  -1  18  -4   48.49   10.84
  -1  18  -4   30.43    5.26
  -1  18  -4   33.52    5.33
   1  18   5   22.20    4.74
  -1  18  -5   10.22    7.07
   1  18   5   14.98    4.58
   1  19  -5    4.58    4.35
  -1  19   5    1.42    3.41
   1  19  -4   22.10    6.37
   1  19  -4   21.27    8.89
  -1  19   4   32.57    5.23
   1  19  -3    6.12    7.18
  -1  19   3   10.39    5.60
   1  19  -3    8.61   10.29
   1  19  -2    9.64   11.49
   1  19  -2    8.25    7.90
  -1  19   2   22.13   10.49
  -1  19   1   44.21   11.34
   1  19  -1   27.26    9.01
  -1  19   0   30.81   11.89
   1  19   0   10.01   11.93
  -1  19   0   30.99   10.70
  -1  19  -1   39.63   11.95
  -1  19  -1   28.08    7.12
  -1  19  -2   14.45    5.85
   1  19   2   12.98    5.90
   1  19   3   10.55    5.38
  -1  19  -4    6.01    7.11
   1  19   4    6.10    4.18
   1  20  -3   21.80    5.38
   1  20  -2   12.90    6.10
   1  20  -2   14.42    9.01
  -1  20   0    5.17    8.54
  -1  20  -1    3.71    8.79
  -1  20  -3   19.08    6.38
   2   0 -12    6.17    3.37
  -2   0  12    7.36    4.53
   2   0 -11  103.65    8.79
   2   0 -11   87.12    9.47
   2   0 -10   54.20   10.85
   2   0  -9    7.29   10.65
   2   0  -8  101.94   12.64
   2   0  -8  134.67   15.78
  -2   0   7  553.71   25.46
   2   0  -7  660.34   31.21
   2   0  -6  127.57   12.43
   2   0  -6  128.04   12.56
   2   0  -5    6.31    8.18
   2   0  -5    9.58    7.73
   2   0  -4   73.50    9.27
   2   0  -4   94.24   12.47
   2   0  -3    4.81    6.12
   2   0  -3    8.02    8.38
   2   0  -2 1795.95   68.48
  -2   0   2 1805.34   68.03
  -2   0   1 5069.92  187.31
   2   0   0  290.91   14.71
  -2   0   0  315.05   14.72
   2   0   1 4524.87  168.57
  -2   0  -1 4573.83  168.64
  -2   0  -2   42.01    8.79
   2   0   2   42.25    8.76
  -2   0  -3  225.14   16.48
   2   0   3  265.39   15.72
  -2   0  -4   71.72   11.41
   2   0   4   83.08   14.88
  -2   0  -5  427.94   24.02
  -2   0  -6   62.12    8.48
  -2   0  -6  107.12   13.91
  -2   0  -7   26.27    8.07
  -2   0  -7   25.36   10.66
   2   0   7   23.24    8.03
  -2   0  -8    2.10    7.37
  -2   0  -8    7.99    8.21
   2   0   8   14.98    7.47
  -2   0  -9    3.32   10.04
  -2   0  -9   15.89    7.47
  -2   0 -10    9.02    7.32
  -2   0 -10    6.89    5.44
   2  -1 -12   32.36    3.94
  -2   1  12   43.14    4.85
   2   1 -11  126.80   10.64
   2  -1 -11  111.62   10.11
   2  -1 -11  148.35    9.77
  -2   1  11  158.47   10.45
   2   1 -10   38.34   10.96
   2  -1 -10   29.60   10.03
  -2   1  10   48.52    9.70
   2  -1  -9   57.13   11.57
   2   1  -9   75.94   12.36
   2  -1  -8    0.83   10.07
   2   1  -8    9.35   10.55
  -2  -1   8   13.69    8.90
  -2   1   8    2.03   12.32
   2  -1  -8   -3.74   11.23
  -2  -1   8   -6.54   11.88
  -2  -1   7   67.78    9.07
  -2  -1   7   90.47   13.76
   2  -1  -7   85.88   12.63
   2  -1  -7   72.18    8.78
   2   1  -7   86.50   12.27
   2  -1  -6  178.93   14.46
   2   1  -6  190.99   14.85
   2  -1  -5  129.84   11.68
   2   1  -5  146.36   12.63
   2   1  -4 1338.91   55.83
   2  -1  -4 1387.31   55.11
   2  -1  -4 1386.47   54.65
   2   1  -4 1368.18   54.66
   2  -1  -3   72.90    9.20
   2   1  -3   76.17   10.18
   2  -1  -3   67.21    7.78
  -2   1   2  434.48   18.53
  -2  -1   2  399.02   18.03
   2  -1  -2  426.67   18.60
  -2  -1   1 2585.27   96.83
  -2  -1   0 7211.68  224.81
   2  -1   0 7330.77  224.89
  -2  -1  -1 6539.90  240.14
   2  -1   1 6481.96  240.07
  -2  -1  -2 1523.34   61.52
   2  -1   2 1646.75   61.90
  -2   1  -3  343.63   20.31
  -2  -1  -3  319.00   19.44
  -2  -1  -4   86.65   11.43
  -2   1  -4   76.90   11.94
   2   1   4   88.46   15.49
   2  -1   4   99.82   14.64
  -2   1  -5  554.32   28.34
  -2  -1  -5  513.02   27.36
  -2   1  -6  146.55   15.65
  -2  -1  -6  139.04   14.89
  -2  -1  -6  141.99   11.14
  -2   1  -6   99.14    9.79
  -2   1  -7    8.96   12.58
  -2  -1  -7    5.74   12.10
  -2   1  -7    7.42   10.16
  -2  -1  -7   13.36    9.58
  -2   1  -7   12.95    8.00
  -2  -1  -7   20.06    8.43
   2  -1   7   12.71    7.95
  -2   1  -8    3.53   10.98
  -2   1  -8    5.29    7.59
  -2  -1  -8    1.82    8.18
   2  -1   8    0.32    7.64
  -2  -1  -9   17.06    7.39
  -2  -1  -9   23.28   10.60
  -2   1  -9   27.58   10.31
  -2  -1 -10   17.68    5.57
  -2   1 -10   12.64    7.13
  -2  -1 -10   11.80    7.32
   2   2 -12    3.82    3.06
   2  -2 -12    2.95    2.97
   2   2 -11   27.27    8.32
   2  -2 -11   26.84    7.49
   2   2 -11   18.18    6.34
   2  -2 -11   15.96    6.27
  -2   2  11   36.51    7.60
   2  -2 -10   98.54   11.54
   2   2 -10  133.82   12.75
  -2  -2  10  127.88   11.63
  -2   2  10  146.49   11.52
   2  -2  -9    7.33   10.09
  -2  -2   9   25.70   10.11
  -2   2   9    2.61    9.51
   2  -2  -8    2.04    9.93
   2   2  -8   13.81   10.87
  -2  -2   8   22.21    9.10
  -2   2   8    6.13   12.48
  -2  -2   8   18.53   12.43
   2  -2  -8    1.39   10.81
   2   2  -8   10.34   11.55
  -2  -2   7   40.62    8.37
   2   2  -7   41.03   11.25
   2   2  -7   46.65   11.67
  -2   2   7   56.36   13.08
   2  -2  -7   33.06   11.09
  -2  -2   7   43.83   12.67
   2   2  -6  103.93   12.42
   2   2  -6  102.72   12.25
   2  -2  -6   98.64   11.82
   2   2  -5  895.45   38.36
   2   2  -5  868.47   37.99
   2  -2  -5  876.01   37.83
   2   2  -4   31.23    9.73
   2  -2  -4   28.03    8.15
   2   2  -4   23.85    8.14
   2  -2  -4   24.23    9.46
   2   2  -4   43.19   12.73
   2   2  -3  166.27   10.78
   2  -2  -3  167.82   10.63
   2   2  -3  181.10   13.38
  -2   2   2   36.31    5.97
   2  -2  -2   47.77    6.45
   2   2  -2   54.90    6.82
  -2  -2   2   52.77    6.12
  -2   2   1  229.86   10.56
  -2   2   1  266.41   12.96
  -2  -2   1  243.77   12.67
   2   2   0  670.24   26.92
   2  -2   0  716.62   27.12
  -2   2   0  735.51   27.23
  -2  -2   0  696.22   27.02
   2   2   1 1087.75   41.29
   2  -2   1 1103.90   41.44
  -2   2  -1 1131.31   41.56
  -2  -2  -1 1067.80   41.38
   2   2   2  954.90   36.29
   2  -2   2  934.76   36.23
  -2  -2  -2  870.73   35.91
  -2   2  -2  842.21   35.71
   2   2   3  758.82   31.03
   2  -2   3  749.13   30.87
  -2  -2  -3  612.12   30.40
  -2   2  -3  648.82   32.07
  -2  -2  -4  238.65   15.71
  -2   2  -4  227.93   17.22
  -2   2  -5  247.51   18.14
  -2  -2  -5  227.20   16.67
  -2  -2  -6   32.93   12.77
  -2   2  -6   70.87   13.81
  -2   2  -6   65.76   13.31
  -2  -2  -6   40.00   10.80
  -2   2  -6   41.33    8.43
  -2   2  -6   43.71    8.44
  -2  -2  -6   52.99    8.67
  -2   2  -7   53.80   13.64
  -2  -2  -7   67.64   14.29
  -2   2  -7   74.26   13.25
   2   2   7   56.36   13.70
  -2   2  -7   63.61    9.49
  -2  -2  -7   68.78    9.85
  -2   2  -7   63.59    9.66
   2  -2   7   57.16    9.32
  -2   2  -8   29.51   11.25
  -2   2  -8   32.71    8.35
  -2   2  -8   34.58    8.79
  -2  -2  -8   32.30    8.83
   2  -2   8   34.06    8.52
  -2   2  -9   32.67    9.78
  -2  -2  -9   33.62    7.75
  -2   2  -9   36.57    8.02
   2  -2   9   38.70    7.40
  -2  -2 -10   14.63    7.39
  -2  -2 -10   27.21    5.49
  -2   2 -10   26.14    5.46
   2   3 -11   87.58    9.39
   2   3 -11   81.09    7.66
   2  -3 -11   97.19    7.72
  -2  -3  11   95.54    8.67
  -2   3  11   93.58    8.53
   2  -3 -10   21.81    9.22
   2   3 -10   42.25   10.94
  -2  -3  10   36.30    8.98
  -2   3  10   34.10    8.98
   2  -3  -9  104.15   12.48
   2   3  -9  109.43   13.74
  -2   3   9  138.67   12.18
  -2  -3   9  102.93   11.36
   2   3  -8  229.46   17.21
  -2   3   8  289.41   22.48
  -2  -3   8  261.10   21.03
   2   3  -8  247.73   20.37
   2  -3  -8  254.18   20.18
  -2   3   8  257.67   15.72
  -2  -3   8  265.92   15.86
   2   3  -7   72.79   12.58
   2   3  -7   49.96   10.60
  -2  -3   7   42.56    8.70
  -2   3   7   46.90    9.11
   2   3  -7   38.94   11.31
   2  -3  -7   73.80   12.36
  -2   3   7   68.23   13.66
  -2  -3   7   65.80   13.17
   2   3  -6   17.39    9.99
   2   3  -6   18.65    9.08
   2  -3  -6   23.88    9.03
   2   3  -5  102.60   10.82
   2  -3  -5  101.58   10.34
   2   3  -4  851.70   36.99
   2  -3  -4  955.53   37.24
   2  -3  -4  849.37   36.75
  -2   3   3  442.38   20.48
   2   3  -3  487.83   21.56
   2  -3  -3  507.21   21.36
  -2   3   2 1309.83   48.17
   2   3  -2 1355.24   50.46
  -2   3   2 1424.23   49.33
  -2   3   1  196.67    9.68
   2   3  -1  186.38   10.82
   2  -3  -1  187.98   10.70
  -2  -3   1  185.59   10.57
  -2   3   1  195.33   10.99
   2   3   0  314.56   15.51
   2   3   0  346.78   15.97
   2  -3   0  372.38   16.01
  -2   3   0  385.91   16.09
  -2  -3   0  339.87   15.80
   2   3   1  556.43   23.91
   2   3   1  590.45   24.65
   2  -3   1  585.36   24.64
  -2   3  -1  627.26   24.90
   2   3   1  600.80   28.67
  -2  -3  -1  569.29   24.80
   2   3   2  660.00   31.32
   2   3   2  857.61   33.03
   2  -3   2  847.75   32.95
  -2   3  -2  766.16   32.39
   2   3   2  743.06   33.92
  -2  -3  -2  797.62   32.43
  -2   3  -3  308.66   16.86
  -2  -3  -3  307.43   17.13
  -2  -3  -4   20.13    8.04
  -2   3  -4   14.70   10.35
  -2   3  -5    4.40   10.70
  -2  -3  -5    6.97    8.42
  -2   3  -6   10.15   11.92
   2   3   6   -7.01   12.21
  -2   3  -6   16.29   11.66
  -2  -3  -6   13.89   12.20
  -2  -3  -6   12.22    7.53
  -2   3  -6   12.82    7.49
  -2   3  -6   -1.39    8.05
  -2   3  -7   77.71    9.96
  -2  -3  -7   64.55    9.70
  -2   3  -7   59.03    9.44
  -2   3  -7   64.35   11.48
   2  -3   8   13.97    8.15
  -2   3  -8   10.04    7.96
  -2  -3  -8   17.00    8.21
  -2   3  -8   25.64   10.43
  -2   3  -8   26.66    8.35
   2  -3   9    1.30    6.96
  -2   3  -9    3.37    6.54
  -2  -3  -9   10.05    6.86
  -2   3  -9   11.72    9.16
  -2   3 -10    4.55    6.19
   2   3  10    7.08    5.33
   2   4 -11    7.46    7.53
   2  -4 -11    4.36    5.19
   2   4 -11   -2.10    5.23
  -2  -4  11   -3.38    6.75
  -2   4  11   10.34    6.57
   2   4 -10   27.93   10.68
   2  -4 -10   11.38    8.48
  -2   4  10   33.92    8.87
  -2  -4  10   23.12    8.42
   2   4  -9   13.70   11.53
   2  -4  -9    8.82    9.57
  -2  -4   9   20.40    9.48
  -2   4   9   21.25    9.61
  -2   4   8  207.90   18.26
   2   4  -8  189.89   15.70
  -2   4   8  228.52   19.67
  -2  -4   8  203.99   18.68
   2   4  -8  197.45   18.38
   2  -4  -8  184.78   17.62
  -2  -4   8  194.10   13.94
  -2   4   8  230.67   14.62
   2   4  -7   18.15   10.96
  -2   4   7    3.14   11.55
   2   4  -7   24.42   10.43
  -2   4   7   20.34    8.36
  -2  -4   7    5.23    7.87
  -2   4   7    3.44   11.53
  -2  -4   7    1.66   11.17
   2   4  -7   13.31   10.27
   2  -4  -7   11.67    9.94
  -2   4   6   28.79   10.48
   2  -4  -6   20.18    8.82
   2   4  -6   28.71    9.44
  -2  -4   6   24.00    9.85
  -2   4   6   32.56   10.56
   2   4  -5   65.13   10.95
  -2   4   5   31.61    9.57
   2   4  -5   47.00    9.08
   2  -4  -5   39.49    8.71
   2   4  -5   47.43   15.21
   2   4  -4  519.39   24.68
  -2   4   4  483.37   23.37
   2   4  -4  487.52   23.47
   2  -4  -4  536.36   23.42
   2  -4  -4  503.28   23.04
  -2   4   3  183.21   11.79
   2  -4  -3  185.65   11.05
   2   4  -3  162.80   11.22
  -2   4   2  329.86   15.78
   2   4  -2  322.85   17.70
  -2   4   2  350.91   16.06
  -2   4   1 2956.93  106.36
   2   4  -1 2635.33  106.40
   2   4  -1 2759.29  106.72
   2  -4  -1 3069.69  106.91
  -2  -4   1 2721.58  106.61
  -2   4   1 3072.67  106.98
   2   4   0  321.05   15.98
   2   4   0  316.33   15.33
   2  -4   0  345.41   15.42
  -2   4   0  378.80   15.90
  -2  -4   0  335.73   15.53
   2   4   0  370.93   23.13
   2   4   1  106.29    9.79
   2   4   1  109.36    8.78
   2  -4   1  106.51    8.54
  -2   4  -1  108.81    8.86
  -2  -4  -1   98.50    9.04
   2   4   1  124.08   16.19
   2   4   2  575.40   27.21
   2   4   2  642.43   27.64
   2  -4   2  682.26   27.74
   2   4   2  654.52   30.92
  -2  -4  -2  618.88   27.44
  -2   4  -2  647.28   27.52
  -2  -4  -3   93.38    9.89
  -2   4  -3  122.89   13.05
   2   4   3  125.17   11.63
  -2   4  -3  125.88   11.28
  -2  -4  -3  133.53   11.76
  -2  -4  -4   32.40    7.97
  -2   4  -4   50.94   10.14
   2   4   4   48.60   10.63
  -2   4  -5   22.33   10.80
  -2  -4  -5   30.95   11.35
   2   4   5   14.81   11.42
  -2  -4  -6   17.46    7.44
  -2   4  -6   21.85    7.74
  -2   4  -6   12.62    6.62
  -2   4  -6   26.68    8.22
  -2   4  -6   19.37    9.90
  -2  -4  -6   33.33   12.29
  -2   4  -6   24.88   12.20
  -2   4  -6   19.87   12.06
   2   4   6    7.08   12.60
  -2   4  -7   58.63    8.14
  -2   4  -7   82.30   10.08
  -2  -4  -7   78.04    9.94
  -2   4  -7   81.78    9.92
  -2   4  -7   82.15   11.69
   2  -4   8   21.48    8.50
  -2   4  -8   30.11    8.22
  -2  -4  -8   32.04    8.07
  -2   4  -8   24.03    8.45
  -2   4  -8   30.38   10.54
   2  -4   9   20.71    7.31
  -2   4  -9   15.07    6.61
  -2  -4  -9   13.60    6.56
  -2   4  -9   27.44    8.93
  -2   4 -10    1.13    5.59
   2   4  10   -0.73    4.91
  -2   5  11    4.12    6.10
  -2  -5  11   -0.22    6.33
   2  -5 -11    2.18    4.25
   2   5 -11    3.52    4.43
   2   5 -11    6.04    7.27
  -2   5  10   31.89    8.38
  -2  -5  10   28.26    8.20
   2  -5 -10   16.63    6.32
   2   5 -10   17.77    6.43
   2   5 -10   18.20   10.20
   2   5  -9  368.66   21.22
  -2  -5   9  384.10   19.52
  -2   5   9  379.43   19.55
  -2   5   8  105.46   17.79
  -2   5   8   95.87   14.94
   2   5  -8  120.25   13.71
  -2   5   8  115.10   15.50
  -2  -5   8  116.86   14.74
   2   5  -8   83.20   13.66
   2  -5  -8   76.72   13.31
  -2  -5   8  107.11   11.30
  -2   5   8  105.99   11.39
  -2   5   7  540.43   28.47
   2   5  -7  468.17   25.23
  -2   5   7  512.18   24.20
  -2  -5   7  509.16   23.98
  -2   5   7  613.95   30.55
  -2  -5   7  590.29   29.62
   2   5  -7  545.87   29.00
   2  -5  -7  562.05   28.54
   2   5  -6   21.88   10.77
  -2   5   6   16.70   10.67
  -2   5   6   10.34    9.67
  -2  -5   6   12.86    9.26
   2   5  -6   10.25    9.02
   2  -5  -6   13.81    8.29
   2   5  -5   23.65    9.87
  -2   5   5   13.87    9.68
   2   5  -5   10.03    7.79
   2  -5  -5   14.44    7.55
   2   5  -5    6.65   14.85
   2   5  -4   32.45    9.59
  -2   5   4   58.09   10.03
   2   5  -4   31.26    7.97
   2  -5  -4   27.79    7.28
   2   5  -4   35.02   16.25
  -2   5   3  253.39   14.43
   2  -5  -3  247.30   12.95
   2   5  -3  264.33   22.78
  -2   5   2  233.42   14.04
   2   5  -2  239.25   15.49
   2   5  -2  227.87   21.95
  -2   5   2  237.52   12.95
   2   5  -1   37.21    9.15
  -2   5   1   57.15    8.77
   2   5  -1   50.61    6.30
   2  -5  -1   53.76    6.13
  -2  -5   1   35.50    6.24
   2   5  -1   55.65    8.94
  -2  -5   1   31.47    4.56
  -2   5   1   64.71    7.64
   2   5   0 1050.72   43.88
   2   5   0 1044.59   43.19
   2  -5   0 1111.09   43.20
  -2  -5   0 1089.45   43.43
   2   5   0 1347.57   50.83
  -2   5   0 1262.33   43.86
   2   5   1  639.26   28.44
   2   5   1  676.06   27.70
   2  -5   1  681.65   27.59
  -2   5  -1  673.34   27.54
  -2  -5  -1  614.14   27.33
  -2   5  -2  301.56   18.34
   2   5   2  320.06   17.14
   2   5   2  277.79   15.96
   2  -5   2  326.81   16.19
  -2   5  -2  345.96   16.39
   2   5   2  337.46   21.45
  -2  -5  -2  300.57   16.25
  -2   5  -3  113.18   12.55
   2   5   3  105.75   11.75
  -2   5  -3  119.36   10.62
  -2  -5  -3  101.77   10.65
  -2   5  -4  106.03   13.27
   2   5   4  104.87   12.82
  -2   5  -4   91.24   11.28
  -2  -5  -4   94.59   11.68
  -2   5  -5   59.47   13.29
  -2   5  -5   40.84   11.37
  -2  -5  -5   54.16   11.96
   2   5   5   66.64   13.01
  -2   5  -6   19.44    7.22
  -2  -5  -6   16.04    7.67
  -2   5  -6   13.31    7.60
   2   5   6   16.62    8.10
  -2   5  -6   24.96   10.01
  -2   5  -6   29.75    8.54
  -2  -5  -6   10.17   12.19
  -2   5  -6   23.45   11.96
   2   5   6   28.87   13.28
  -2  -5  -7  152.14   11.59
  -2   5  -7  142.42   11.52
  -2   5  -7  157.12   13.24
  -2   5  -7  113.26   10.19
  -2   5  -7  141.79   11.63
   2  -5   8    4.80    8.16
  -2  -5  -8   15.46    7.28
  -2   5  -8   13.59    7.28
  -2   5  -8   19.48    9.76
  -2   5  -8    9.51    8.17
   2  -5   9    3.06    6.71
  -2  -5  -9    7.58    6.00
  -2   5  -9    6.48    5.84
  -2   5  -9    4.89    8.05
   2   5  10   13.88    4.56
   2  -6 -11    5.62    3.48
  -2  -6  11   -0.10    5.79
  -2   6  11   11.30    5.29
  -2   6  11    8.72    5.56
  -2   6  11   -0.06    5.11
   2   6 -11   13.68    6.91
   2   6 -10   14.87    9.82
   2  -6 -10   10.20    5.34
   2   6 -10    5.50    5.54
  -2  -6  10   23.33    7.90
  -2   6  10    8.54    7.78
   2   6  -9   91.26   12.77
  -2  -6   9   83.31   10.35
  -2   6   9   98.19   10.68
   2   6  -8  289.44   18.23
  -2  -6   8  269.01   15.74
  -2   6   8  243.32   15.64
  -2   6   7 1010.38   44.73
   2   6  -7 1072.11   46.58
   2   6  -7  927.43   41.68
  -2  -6   7  914.16   40.24
  -2   6   7  999.59   40.55
  -2   6   7 1067.62   46.32
  -2  -6   7 1027.83   45.58
   2   6  -7  959.08   44.84
   2  -6  -7 1049.68   44.76
   2   6  -6   46.84   11.61
  -2   6   6   38.88   11.97
  -2   6   6   47.03   10.31
  -2  -6   6   36.03    9.91
   2   6  -6   44.93    9.80
   2  -6  -6   38.35    9.26
  -2   6   5   50.43   10.92
   2   6  -5   55.42   10.88
   2  -6  -5   47.71    8.24
   2   6  -5   45.41    8.77
   2   6  -5   58.31   16.57
  -2   6   4   33.35    9.81
   2   6  -4   36.34    9.54
   2  -6  -4   24.65    6.74
   2   6  -4   21.18    7.32
   2   6  -4   33.64   16.60
  -2   6   3 1311.68   52.38
   2   6  -3 1331.76   59.02
  -2   6   2  734.45   30.62
   2   6  -2  759.76   38.54
   2   6  -2  631.11   31.38
  -2   6   2  729.60   29.52
   2   6  -1   88.10   11.79
  -2   6   1  112.43   11.23
   2  -6  -1  119.69    7.49
   2   6  -1   88.84    7.56
   2   6  -1  129.86   11.23
  -2   6   1  145.07    9.40
   2   6   0  623.93   27.72
   2   6   0  542.21   25.25
   2  -6   0  629.08   25.40
   2   6   0  658.12   26.68
   2   6   0  829.48   35.99
  -2   6   0  762.65   26.35
  -2  -6   0  577.12   25.65
   2   6   1  403.18   19.57
   2  -6   1  411.22   17.35
   2   6   1  356.02   17.10
  -2  -6  -1  316.20   16.61
   2   6   1  337.60   16.21
   2   6   1  449.71   26.70
  -2   6  -1  394.82   17.03
  -2   6  -2  703.14   31.08
   2   6   2  676.45   29.85
   2   6   2  709.81   34.32
  -2   6  -2  680.71   28.38
  -2  -6  -2  614.16   28.19
  -2   6  -3  229.23   16.00
   2   6   3  233.16   15.41
  -2   6  -3  204.82   13.55
  -2  -6  -3  202.85   13.70
   2   6   4  213.35   16.25
  -2  -6  -4  166.72   14.50
  -2   6  -4  213.38   14.93
  -2   6  -5    3.49    6.38
   2   6   5   14.65    7.89
   2   6   5   14.99   12.01
  -2   6  -5   11.71    9.66
  -2   6  -5    6.58   10.95
  -2  -6  -5    4.03    9.72
  -2   6  -5   13.57    6.55
  -2   6  -6   48.97    8.23
   2   6   6   54.31    9.45
  -2   6  -6   61.80   10.66
  -2   6  -6   60.72    9.59
   2   6   6   62.08   13.89
  -2   6  -6   52.86   11.53
  -2  -6  -6   26.09   11.72
  -2   6  -6   55.54   13.44
  -2  -6  -6   50.91    8.34
  -2   6  -6   63.51    8.77
  -2  -6  -7   16.20    7.54
  -2   6  -7   23.19    7.74
  -2   6  -7   36.89   10.27
   2   6   7   25.78    8.22
  -2   6  -7   29.02    8.96
  -2   6  -7   25.34    7.75
   2  -6   8   33.35    8.62
  -2   6  -8   24.92    8.09
  -2   6  -8   29.20    9.56
  -2  -6  -8   22.34    7.03
  -2   6  -8   28.13    7.17
   2   6   9   62.71    8.05
   2  -6   9   71.92    7.91
   2   6   9   55.63    7.87
  -2   6  -9   60.92    8.31
  -2  -6  -9   67.41    6.63
  -2   6  -9   58.02    6.45
  -2  -7  11    5.67    5.27
  -2   7  11   12.83    5.20
  -2   7  11   10.38    4.73
   2   7 -11   13.77    6.18
  -2  -7  10   43.10    7.85
  -2   7  10   49.02    7.75
   2   7 -10   38.65    9.68
  -2  -7   9   44.12    9.10
  -2   7   9   50.81    9.16
   2   7  -9   37.56    6.59
   2  -7  -9   30.03    6.23
   2   7  -9   48.31   11.78
   2   7  -8   35.18   12.41
  -2   7   8   42.49    9.38
  -2  -7   8   33.54    9.32
  -2   7   7   48.33   14.83
  -2   7   7   54.68   13.51
   2   7  -7   97.31   13.29
  -2   7   7   58.61   10.04
  -2  -7   7   71.63    9.94
  -2   7   6  981.93   40.50
   2   7  -6  957.56   41.41
  -2   7   6  860.66   36.05
   2   7  -6  778.66   37.02
   2   7  -6  809.53   38.87
  -2   7   6  979.80   40.34
   2   7  -5   76.22   17.53
  -2   7   5   61.19   11.71
   2   7  -5   53.99   10.63
   2   7  -5   50.01    8.71
  -2   7   5   44.26    8.83
  -2  -7   5   47.70    8.61
   2  -7  -5   54.27    8.40
   2   7  -4 1039.12   47.93
  -2   7   4 1040.11   41.45
   2  -7  -4  985.81   39.25
   2   7  -3  343.16   26.60
  -2   7   3  363.68   19.51
   2   7  -2  110.65   20.18
  -2   7   2  136.13   12.99
   2  -7  -2  104.33    7.53
  -2   7   1  126.16    8.77
   2   7  -1   79.96   12.34
  -2   7   1  106.89   11.70
   2   7  -1   74.59    6.62
   2   7   0  997.71   38.41
  -2   7   0 1131.20   37.56
  -2  -7   0  836.71   36.86
   2   7   0  995.73   39.71
   2   7   0  838.06   36.76
  -2  -7  -1  212.47   12.62
   2   7   1  318.31   23.48
  -2   7  -1  311.32   13.26
  -2   7  -1  283.41   16.03
   2   7   1  293.88   17.03
   2   7   1  216.95   12.49
   2  -7   1  260.04   12.77
   2   7   2  147.79   17.93
  -2   7  -2  124.89    9.10
  -2  -7  -2   99.01    8.79
  -2   7  -2  144.07   12.29
   2   7   2  126.56   13.18
   2   7   3   21.44   11.18
  -2  -7  -3   14.42    7.31
  -2   7  -3   29.79    9.78
  -2   7  -3   21.73    7.31
   2   7   4  353.75   20.48
  -2   7  -4  373.19   21.48
  -2   7  -5    8.97    7.04
  -2   7  -5   23.06    8.37
   2   7   5   18.14    8.49
   2   7   5   33.14   12.88
  -2   7  -5    9.61    9.17
  -2   7  -5   31.57   11.85
  -2   7  -6   11.14    7.82
  -2   7  -6    8.80    9.25
   2   7   6   -5.85    8.78
   2   7   6    8.56   12.81
  -2   7  -6   12.49   10.82
  -2   7  -6    5.45    6.82
  -2   7  -7   58.05    8.05
  -2  -7  -7   42.92    7.65
  -2   7  -7   54.60    9.59
  -2   7  -7   59.88   10.29
   2   7   7   51.88    9.12
  -2   7  -7   45.07    8.45
   2  -7   8   39.04    8.69
  -2  -7  -8   25.01    6.43
  -2   7  -8   30.81    6.55
  -2   7  -8   44.73    9.20
   2   7   8   23.25    8.53
   2  -7   9  182.01   10.43
   2   7   9  150.75   10.02
   2   7   9  155.47   10.27
  -2  -8  11   -0.75    4.28
  -2   8  11   13.44    4.27
  -2   8  11   18.41    4.03
   2   8 -11    6.35    5.13
  -2  -8  10   16.59    6.68
  -2   8  10   18.40    6.71
  -2   8  10   15.99    6.89
  -2   8  10    6.11    6.78
   2   8 -10   11.57    8.66
  -2  -8   9   65.79    9.26
  -2   8   9   64.43    9.10
   2   8  -9   60.74   11.79
  -2  -8   8  291.03   16.43
  -2   8   8  285.67   16.40
   2   8  -8  319.07   19.01
  -2  -8   7    4.17    8.34
   2   8  -7    4.02    7.08
  -2   8   7    6.85    8.97
   2   8  -7   11.83   11.74
  -2   8   7   20.00   12.84
  -2   8   6  458.76   23.21
   2   8  -6  523.01   24.80
  -2   8   6  636.49   25.57
   2   8  -6  611.69   27.06
  -2   8   6  662.88   30.85
  -2   8   6  724.24   30.84
   2   8  -5   76.51   17.65
  -2   8   5   90.52   11.75
  -2   8   5   92.52   13.64
   2   8  -4  105.75   19.44
  -2   8   4   98.96   12.72
   2   8  -3   28.06   18.49
  -2   8   3   22.77   11.33
   2   8  -2  167.99   22.42
  -2   8   2  168.99   14.26
  -2   8   1  636.83   25.94
  -2   8   1  669.17   28.82
  -2   8   0   66.06    7.20
   2   8   0   63.13   11.53
  -2   8   0   49.94    7.68
  -2   8  -1  152.14   12.08
   2   8   1  151.39   14.61
   2   8   2   64.66   12.24
  -2   8  -2   50.05    9.55
  -2   8  -3   17.98    6.09
   2   8   3   20.27   12.24
  -2   8  -3   19.00    9.38
  -2   8  -4  107.61    9.18
   2   8   4  132.56   11.08
  -2   8  -4  158.81   15.12
   2   8   4  141.91   15.75
  -2   8  -4  138.76   10.24
   2   8   5   51.82    9.81
  -2   8  -5   57.29    9.25
   2   8   5   39.39   14.23
  -2   8  -5   59.08   13.19
  -2   8  -5   55.20    8.33
  -2   8  -6    3.86    7.86
  -2   8  -6   13.59    8.76
   2   8   6    8.59    8.97
  -2   8  -6   10.32    9.11
  -2   8  -7   24.61    7.95
  -2   8  -7   34.69    9.44
   2   8   7   29.07    8.69
   2   8   7   30.76    9.31
   2  -8   8    1.75    7.62
   2   8   8   12.32    7.85
  -2   8  -8    6.13    7.65
   2   8   8    4.96    7.71
   2   8   9   46.38    6.63
   2  -8   9   45.60    6.50
   2   8   9   37.59    6.33
   2   9 -11    7.99    3.85
  -2  -9  10   21.69    6.08
  -2   9  10   26.81    6.50
  -2   9  10   19.35    6.34
   2   9 -10   28.66    8.05
  -2   9   9   37.87    7.97
  -2  -9   9   30.86    7.66
  -2   9   9   42.26    8.25
   2   9  -9   52.22   10.89
  -2  -9   8   12.23    7.90
  -2   9   8   14.13    8.74
  -2   9   8   14.89    8.38
   2   9  -8   22.05   11.39
   2   9  -7  238.32   16.82
  -2  -9   7  207.59   13.59
  -2   9   7  236.72   14.34
   2   9  -7  212.25   13.71
   2   9  -6   63.54    9.19
  -2   9   6   84.51   10.05
  -2   9   6   76.88   14.83
  -2   9   6   57.34    8.19
   2   9  -6   78.46   12.51
  -2   9   5   37.25    8.33
   2   9  -5   45.87   17.83
   2   9  -5   52.61   10.68
  -2   9   5   34.84    7.60
  -2   9   5   52.84   13.76
   2   9  -5   35.21    7.71
  -2   9   5   57.76    8.91
   2   9  -4  207.15   23.64
  -2   9   4  236.49   17.78
   2   9  -3   51.32   19.27
  -2   9   3   20.23    7.52
  -2   9   3   45.32   12.05
   2   9  -2  326.76   26.76
  -2   9   2  327.84   18.30
  -2   9   1   40.47    7.67
   2   9  -1   27.60   10.69
  -2   9   1   36.91   10.97
   2   9  -1   13.91   11.50
   2   9   0   99.02   12.94
   2   9   0  105.19   13.21
  -2   9   0  107.51    9.63
   2   9   1   35.27   17.62
  -2   9  -1   19.96    7.14
   2   9   1   22.27   11.38
   2   9   1   33.25   11.75
  -2   9  -1   21.63    7.19
  -2   9  -2   32.90    7.31
   2   9   2   55.47   13.11
  -2   9  -2   40.83    8.85
  -2   9  -3  200.44   14.99
   2   9   3  206.48   17.41
   2   9   4   59.69   11.84
   2   9   4   81.18    9.97
  -2   9  -4   84.25    9.26
   2   9   4   86.07   10.36
   2   9   4  107.25   15.59
  -2   9  -4   87.06   12.95
   2   9   5  108.10   16.32
  -2   9  -5   89.50   13.35
   2   9   5   88.25   10.98
   2   9   5   86.24   10.57
  -2   9  -5   89.41   10.16
   2   9   5  104.80   11.22
  -2   9  -5   92.01    9.53
   2   9   6   90.63   11.02
  -2   9  -6   74.96   10.01
   2   9   6   80.71   10.68
  -2   9  -6   70.53    9.98
  -2   9  -6   69.71    9.41
   2   9   6   63.69   10.16
   2   9   7   38.68    9.34
   2   9   7   40.98    8.89
   2   9   7   44.19    8.77
  -2   9  -7   43.36    8.82
  -2   9  -7   37.41    8.21
   2  -9   8   78.90    8.91
  -2   9  -8   52.66    6.45
   2   9   8   76.02    8.54
   2   9   8   79.85    8.87
   2  -9   9   20.47    5.44
   2   9   9   18.41    5.38
   2  10 -10   44.20    7.71
  -2 -10  10   30.29    5.59
  -2  10  10   53.44    6.23
  -2  10  10   31.26    5.82
   2  10 -10   50.71    7.39
  -2  10   9   25.81    7.46
   2  10  -9   19.26    9.96
  -2  10   9   17.65    7.03
  -2 -10   9   14.16    6.77
  -2  10   8   23.25    8.54
   2  10  -8   19.52   11.18
  -2 -10   8    9.70    7.46
  -2  10   8   15.34    8.10
  -2  10   7   50.68    9.50
   2  10  -7   57.03    8.70
  -2  10   7   58.19    9.63
  -2 -10   7   38.24    8.48
  -2  10   6   29.78    8.93
  -2  10   6   26.24   13.27
  -2  10   6   16.45    7.42
   2  10  -6   15.17    8.18
  -2  10   6   20.26    9.13
  -2  10   5  265.42   14.75
   2  10  -5  248.77   14.90
  -2  10   5  283.37   15.32
  -2  10   5  304.10   20.84
  -2  10   4   28.37   13.25
   2  10  -4   21.43   18.41
  -2  10   4   18.19   13.00
   2  10  -4   28.21    7.90
  -2  10   4   18.94    7.92
  -2  10   4   24.79    7.57
   2  10  -3  146.49   14.26
   2  10  -3  207.55   24.70
  -2  10   3  177.81   12.69
   2  10  -2    6.28   19.05
  -2  10   2   18.16    7.80
   2  10  -2    9.52   10.53
  -2  10   2   22.45   11.16
   2  10  -1   97.13   13.66
   2  10  -1  101.62   14.60
  -2  10   1  130.81   10.87
   2  10   0  248.17   18.62
   2  10   0  251.93   19.22
  -2  10   0  294.20   15.93
   2  10   1   93.14   14.19
   2  10   1  105.21   13.86
  -2  10  -1   76.02    9.33
  -2  10  -2   41.76    8.14
   2  10   2   47.43   13.62
   2  10   3    6.73   13.44
  -2  10  -3    3.63    8.43
  -2  10  -3   11.38    6.09
   2  10   3   10.32   10.73
   2  10   3    9.23    8.09
   2  10   3    2.49    9.20
  -2  10  -3    7.95    6.88
   2  10   3   12.11    8.15
  -2  10  -3   10.45    7.04
  -2  10  -3   13.78    6.60
   2  10   4   17.15   11.33
   2  10   4   18.46    8.96
   2  10   4   28.24    9.22
  -2  10  -4   39.75    8.54
   2  10   4   26.34   14.55
  -2  10  -4   21.07   10.17
  -2  10  -5  228.31   13.72
   2  10   5  240.39   15.24
   2  10   5  211.29   14.32
   2  10   5  267.71   15.26
   2  10   6   49.11    9.48
   2  10   6   71.33   10.42
  -2  10  -6   48.39    9.09
   2  10   6   53.81   10.07
  -2  10  -6   56.23    9.08
  -2  10  -7   21.97    6.77
   2  10   7   12.21    8.63
   2  10   7   14.50    8.09
   2  10   7   17.67    8.28
  -2  10  -8   19.31    5.06
   2  10   8   32.22    7.30
   2  10   8   30.18    6.94
   2 -10   9   13.78    4.46
   2  10   9   13.52    4.46
   2  11 -10   17.51    6.02
  -2  11  10   17.63    4.67
  -2  11   9   26.72    6.90
  -2 -11   9   19.29    6.05
  -2  11   8    8.53    8.00
  -2  11   8    7.49    7.38
  -2 -11   8    8.53    6.92
  -2  11   7   16.71    8.48
  -2  11   7    8.23    8.16
   2  11  -7    2.75    7.21
  -2  11   6   36.16    9.27
  -2  11   6   33.65    9.05
   2  11  -6   34.70    8.71
  -2  11   6   43.28    9.32
  -2  11   6   28.35    7.61
  -2  11   5   84.71   15.07
  -2  11   5   70.88   10.08
  -2  11   5   77.78   14.22
   2  11  -5   73.08    9.95
  -2  11   5   78.39   10.10
  -2  11   5   89.61    9.86
  -2  11   5   69.34    8.79
  -2  11   4   37.90   13.65
  -2  11   4   31.76    8.98
   2  11  -4   35.12   11.66
  -2  11   4   31.89   14.46
   2  11  -4   25.90    8.61
  -2  11   4   34.23    8.76
  -2  11   4   41.51    8.55
   2  11  -4   14.28   14.51
  -2  11   3  379.78   21.07
   2  11  -3  245.85   17.53
   2  11  -3  386.67   29.83
  -2  11   3  286.85   14.80
  -2  11   3  302.75   13.90
   2  11  -3  163.84   13.72
   2  11  -3  250.56   21.73
   2  11  -2   68.42   20.70
   2  11  -2   69.37   13.15
  -2  11   2  108.30   14.09
  -2  11   2   75.24   10.26
   2  11  -1  114.41   14.64
  -2  11   1  134.75   15.15
  -2  11   1  125.32   11.50
   2  11   0   38.86   13.37
  -2  11   0   62.70    9.47
   2  11   0   69.46   14.26
  -2  11  -1   74.09    9.74
   2  11   1  110.28   15.42
   2  11   1   71.81   17.49
   2  11   1   77.28   14.26
   2  11   1   76.25   11.86
   2  11   1   80.55    9.68
   2  11   2   20.61   13.04
   2  11   2   28.50    8.90
  -2  11  -2   19.97    6.00
   2  11   2   28.48   11.18
   2  11   2   22.54    9.08
   2  11   2   26.82    8.60
   2  11   2   30.83   11.38
  -2  11  -2   24.15    8.19
   2  11   2    7.81    8.12
  -2  11  -2   14.40    6.26
   2  11   2   12.77   16.23
   2  11   3   79.37   15.69
   2  11   3   59.32    9.84
   2  11   3   59.45   10.88
   2  11   3   53.72    9.84
  -2  11  -3   66.94    8.11
  -2  11  -3   55.81    8.75
   2  11   3   72.40   12.72
  -2  11  -3   66.45   10.85
   2  11   4  176.64   18.57
   2  11   4  168.87   12.90
  -2  11  -4  188.35   11.95
  -2  11  -4  143.48   11.66
  -2  11  -4  193.48   12.06
   2  11   5   17.62    9.22
  -2  11  -5    7.35    8.04
   2  11   5    9.49    9.29
  -2  11  -5   -1.45    6.53
   2  11   5    7.18    9.18
   2  11   6   19.47    8.73
   2  11   6   10.80    8.90
   2  11   6   12.46    8.97
  -2  11  -6   10.38    7.88
  -2  11  -7    5.50    6.13
  -2  11  -7    5.69    7.58
   2  11   7    6.78    7.93
   2  11   7    5.95    7.51
  -2  11  -8   11.02    4.33
   2  11   8   17.60    6.37
   2  11   8   17.25    6.03
   2  12 -10    5.20    4.14
   2  12  -9    9.97    7.42
  -2  12   9    6.74    6.01
   2  12  -8   13.58    9.66
  -2  12   8   17.82    7.41
  -2  12   7   -1.60    8.15
   2  12  -7    4.14    7.23
   2  12  -7   21.80   10.98
  -2  12   7    4.62    8.22
  -2  12   7    0.50    6.02
  -2  12   6   86.23   10.53
   2  12  -6  140.74   14.50
   2  12  -6  156.81   11.85
  -2  12   6   91.52   10.41
  -2  12   6   78.43    8.83
  -2  12   5  100.72   10.61
   2  12  -5   63.68   13.25
  -2  12   5  105.16   15.03
   2  12  -5   70.93   10.28
  -2  12   5  101.52   10.02
   2  12  -5   77.69   15.72
  -2  12   5   91.17    9.17
  -2  12   4  148.58   16.38
  -2  12   4  148.11   11.56
   2  12  -4  155.46   15.11
  -2  12   4  126.57   10.99
  -2  12   4  163.00   17.43
   2  12  -4  127.91   11.77
  -2  12   4  137.75   10.86
   2  12  -4  104.76   17.94
  -2  12   4  129.03   10.26
  -2  12   3   62.13   13.96
  -2  12   3   61.53    9.65
  -2  12   3   48.80    9.14
   2  12  -3   43.32   12.04
  -2  12   3   89.99   16.84
   2  12  -3   39.76    9.01
  -2  12   3   86.09    9.03
   2  12  -3   25.49   15.63
  -2  12   3   59.81    8.08
   2  12  -3   18.92    7.78
   2  12  -3   39.33   11.46
  -2  12   2    3.72   12.43
   2  12  -2    4.07    9.99
   2  12  -2    2.12    7.94
  -2  12   2    8.35    8.07
   2  12  -2   12.49   10.60
  -2  12   2    3.32    8.05
   2  12  -2    3.98    8.03
   2  12  -2   10.13   12.80
   2  12  -2    6.85    7.68
  -2  12   2    4.56    7.08
   2  12  -2    9.72   16.30
  -2  12   2    4.34    6.67
   2  12  -2   21.78   10.85
  -2  12   2    8.47    7.12
   2  12  -2    1.23    7.43
  -2  12   2    2.59    9.25
  -2  12   1   19.26   12.54
   2  12  -1   18.80    8.43
  -2  12   1   18.78    8.25
   2  12  -1    9.83   10.41
   2  12  -1    9.14    8.47
   2  12  -1   17.00   10.50
  -2  12   1   31.50    8.71
   2  12  -1   18.08   14.06
  -2  12   1   12.90    7.05
   2  12  -1    1.09   15.35
  -2  12   1   15.78    6.86
   2  12  -1    3.80    7.66
  -2  12   1    9.21    7.18
   2  12   0    8.90   13.19
   2  12   0    0.94   10.97
   2  12   0    0.83    8.13
  -2  12   0    2.67    7.81
   2  12   0   20.49   10.52
   2  12   0   11.15    8.52
  -2  12   0    8.10    5.27
   2  12   0   13.80   14.26
  -2  12   0    0.37    5.58
  -2  12   0    5.64    6.88
  -2  12   0    9.52    7.19
  -2  12   0   -3.88    6.66
  -2  12   0   11.77    9.11
   2  12   1  111.51   15.98
   2  12   1   86.97   10.40
  -2  12  -1  118.51   10.77
   2  12   1  114.17   10.11
  -2  12  -1  118.13   11.50
   2  12   1  107.85   19.72
  -2  12  -1  114.23    8.49
   2  12   1  101.32   13.77
   2  12   1  106.89   10.95
  -2  12  -1   98.88    7.87
   2  12   2  103.78   16.57
   2  12   2  105.92   13.64
   2  12   2   84.99   10.81
   2  12   2   99.03   11.45
   2  12   2  104.61   10.65
  -2  12  -2   99.71   10.80
   2  12   2   91.72   18.98
  -2  12  -2  115.75    8.98
  -2  12  -2  107.91   10.26
  -2  12  -2   89.00   11.64
   2  12   2  110.64   11.21
  -2  12  -2   98.01    8.19
   2  12   2   95.14   14.14
   2  12   3   36.67   14.19
   2  12   3   48.97    9.63
   2  12   3   48.11    9.69
  -2  12  -3   62.34    8.29
  -2  12  -3   49.30    8.89
  -2  12  -3   32.95    8.29
   2  12   3   48.29   12.67
  -2  12  -3   28.83   10.12
   2  12   4   80.73   10.40
   2  12   4   59.32   11.99
  -2  12  -4   65.76    8.91
  -2  12  -4   81.65   11.29
   2  12   5   -4.00    8.48
   2  12   5    7.57    9.17
  -2  12  -5    9.91    9.05
   2  12   5    7.78    9.12
  -2  12  -5    4.37    7.86
  -2  12  -5    4.89    6.52
  -2  12  -6   19.78    7.22
  -2  12  -6    9.91    8.11
   2  12   6   24.50    8.86
   2  12   6   39.18    8.96
   2  12   6   15.89    8.32
  -2  12  -7   12.94    5.84
   2  12   7   22.45    7.47
   2  12   7   15.44    7.12
  -2  12  -8    2.39    3.47
   2  12   8   17.28    5.39
   2  13  -9   54.03    7.21
  -2  13   9   56.01    5.74
  -2  13   9   55.06    5.45
   2  13  -8   30.40    8.78
  -2  13   8   29.67    7.07
  -2  13   8   23.57    6.84
   2  13  -7   12.31   10.14
  -2  13   7    3.86    7.61
  -2  13   7    9.57    7.67
  -2  13   6   10.07    8.36
   2  13  -6    7.53   10.96
   2  13  -6    0.21    7.71
  -2  13   6   13.63    8.15
   2  13  -6    2.39   10.95
  -2  13   6   -1.89    6.90
  -2  13   5   86.81   10.29
   2  13  -5   68.02   12.98
  -2  13   5   84.91   14.70
   2  13  -5   80.59   10.45
  -2  13   5   98.82    9.83
   2  13  -5   73.68   16.11
  -2  13   5   86.87    9.24
   2  13  -5   97.45   13.13
  -2  13   4   82.67   10.30
  -2  13   4   63.94    9.31
   2  13  -4   82.46   13.53
  -2  13   4  103.60   16.57
  -2  13   4  109.60    9.60
   2  13  -4   70.61   16.83
  -2  13   4   84.84    9.31
   2  13  -4   86.51   12.93
   2  13  -4   33.86    8.36
  -2  13   3   -0.74   12.50
  -2  13   3    7.13    8.65
  -2  13   3   11.00    8.29
   2  13  -3   12.48   11.66
  -2  13   3    5.67   15.99
   2  13  -3   14.63    8.56
  -2  13   3   13.68    7.76
   2  13  -3   -3.39   15.32
  -2  13   3    4.49    6.97
   2  13  -3    2.29    7.56
   2  13  -3   14.90   11.46
  -2  13   2    2.26   12.77
  -2  13   2    0.17    8.42
   2  13  -2   12.28    8.58
   2  13  -2    2.00   10.33
   2  13  -2   17.73   11.66
  -2  13   2   -1.97    9.37
   2  13  -2    0.70    8.62
  -2  13   2    1.55    8.20
  -2  13   2    6.56    7.39
   2  13  -2   -1.74   15.44
  -2  13   2    7.36    7.29
   2  13  -2    3.54   11.56
   2  13  -2    4.61    7.92
  -2  13   2    2.53    7.60
  -2  13   2    0.47   14.07
  -2  13   1   56.96   10.52
   2  13  -1   40.43    9.55
   2  13  -1   55.11   12.75
   2  13  -1   64.58   12.00
  -2  13   1   78.00   10.16
   2  13  -1   59.11    9.72
  -2  13   1   59.76    9.47
   2  13  -1   66.68   15.81
  -2  13   1   61.16    8.01
  -2  13   1   69.73    9.04
  -2  13   1   56.84    8.18
   2  13   0    9.93    9.24
   2  13   0    7.69   11.41
   2  13   0    2.79   11.00
  -2  13   0    5.25    9.07
   2  13   0    9.96    9.00
  -2  13   0    1.00    8.21
   2  13   0   13.57   15.67
  -2  13   0    6.13    9.64
  -2  13   0   13.06    7.71
   2  13   0    4.62   14.43
   2  13   1   97.07   16.32
   2  13   1   94.49   10.78
   2  13   1   86.16    9.82
  -2  13  -1  106.35    8.02
   2  13   1   72.09   19.60
  -2  13  -1   79.47   11.04
  -2  13  -1   86.72   11.57
  -2  13  -1   84.40    7.46
   2  13   1   79.58   13.67
   2  13   1   85.48   10.87
   2  13   2   58.95   14.67
   2  13   2   43.98    9.95
   2  13   2   57.12    9.75
   2  13   2   52.82   18.34
  -2  13  -2   63.97    7.73
  -2  13  -2   55.30    9.31
   2  13   2   63.80   10.44
   2  13   2   64.42   13.11
   2  13   2   46.38   13.32
  -2  13  -2   65.16   10.69
   2  13   3   15.31    9.25
   2  13   3    3.70    8.80
  -2  13  -3    0.15    7.08
  -2  13  -3    3.12    7.59
  -2  13  -3    9.02    9.43
   2  13   4   58.39    9.84
  -2  13  -4   53.13    9.95
   2  13   4   74.11   10.40
  -2  13  -4   72.62    8.86
  -2  13  -4   47.24    8.31
  -2  13  -5   18.11    7.42
  -2  13  -5    1.60    8.36
   2  13   5   18.56    8.95
   2  13   5   24.57    8.56
  -2  13  -5    6.97    6.30
  -2  13  -5   13.86    7.72
  -2  13  -6   46.60    7.40
   2  13   6   46.10    8.68
  -2  13  -6   25.09    7.76
   2  13   6   59.49    8.82
   2  13   6   52.66    8.33
   2  13   7   24.84    6.44
  -2  13  -7   16.57    5.23
   2  13   7   27.29    6.74
   2 -13   8    7.95    3.73
   2  13   8    4.13    3.83
   2  14  -9    4.57    4.25
   2  14  -9    4.65    4.39
  -2  14   8   29.38    6.14
  -2  14   8   28.12    5.71
   2  14  -8   17.41    7.54
   2  14  -8    8.85    7.38
   2  14  -7  109.19   11.10
  -2  14   7  101.13    8.56
  -2  14   7  100.19    8.99
   2  14  -7   91.62   11.52
  -2  14   6   20.97    7.96
   2  14  -6   18.24   10.45
  -2  14   6   24.41    7.60
   2  14  -6   26.52   10.75
  -2  14   5   14.82    8.59
   2  14  -5   10.26   11.35
  -2  14   5   23.43   12.77
   2  14  -5   17.91    8.45
  -2  14   5   18.45    7.81
   2  14  -5    2.80   13.92
  -2  14   5   14.92    7.71
   2  14  -5   20.72   11.43
  -2  14   4    6.45    8.63
  -2  14   4   10.45   14.89
  -2  14   4   11.07    8.17
   2  14  -4   16.64   11.49
  -2  14   4   16.57    7.79
   2  14  -4   12.32   15.38
  -2  14   4   18.63    8.10
   2  14  -4   24.55   11.65
  -2  14   3  613.94   25.39
  -2  14   3  727.47   31.99
   2  14  -3  458.90   27.85
  -2  14   3  583.72   25.05
   2  14  -3  430.49   26.66
  -2  14   3  568.34   23.51
  -2  14   3  553.82   25.10
   2  14  -3  399.05   31.82
  -2  14   2   78.50    9.98
  -2  14   2   81.11   18.22
  -2  14   2   52.24    8.08
  -2  14   2   60.62    9.09
  -2  14   2   44.14    8.46
  -2  14   2   83.34   16.08
  -2  14   2   40.49   10.68
   2  14  -2   58.80    9.89
   2  14  -2   43.32   12.67
  -2  14   2   81.91   10.07
  -2  14   1    6.61    8.65
   2  14  -1    2.88    9.10
  -2  14   1   13.33    7.33
   2  14  -1   12.07   11.91
   2  14  -1   11.87    9.21
  -2  14   1   -3.91    9.29
   2  14  -1   -4.37   16.58
  -2  14   1   22.40    8.34
  -2  14   1   20.66    7.82
  -2  14   0  175.89   14.52
   2  14   0  146.67   16.23
   2  14   0  174.18   13.59
   2  14   0  155.62   13.12
  -2  14   0  223.51   13.54
  -2  14   0  237.68   14.06
   2  14   1  152.43   12.52
   2  14   1  115.41   15.35
  -2  14  -1  171.60   14.18
  -2  14  -1  145.32    9.21
   2  14   1  152.84   12.75
  -2  14  -1  169.23   19.28
  -2  14  -1  185.19   11.79
   2  14   1  144.71   11.40
   2  14   1  107.61   21.40
   2  14   2   33.09    9.63
   2  14   2   30.05    9.59
  -2  14  -2   23.26    9.51
  -2  14  -2   37.57   14.64
  -2  14  -2   25.55    8.17
   2  14   2   20.85    8.70
  -2  14  -2   25.30    6.86
  -2  14  -2   33.59    8.69
   2  14   3    4.48    8.94
   2  14   3    3.81   11.02
  -2  14  -3    5.95    7.65
  -2  14  -3    7.55    8.65
   2  14   3   17.88    8.86
  -2  14  -3    1.39    7.05
  -2  14  -3    4.26    7.88
   2  14   4   28.48    9.05
  -2  14  -4   30.01    7.94
   2  14   4   41.93    9.23
  -2  14  -4   21.43    8.68
  -2  14  -4   15.35    7.17
  -2  14  -4   32.24    7.51
   2  14   5   63.14    9.35
  -2  14  -5   40.58    8.23
   2  14   5   61.06    8.80
  -2  14  -5   46.69    6.97
  -2  14  -5   68.01    7.99
  -2  14  -6   16.82    6.00
   2  14   6   16.88    7.31
   2  14   6   19.12    7.09
  -2  14  -7   12.11    4.36
   2  14   7   18.42    5.57
  -2  15   8   15.78    4.62
  -2  15   8   16.14    4.22
   2  15  -8    4.44    5.66
   2  15  -8   12.79    5.90
  -2  15   7   11.65    6.22
  -2  15   7   17.25    5.84
   2  15  -7    5.58    7.83
   2  15  -7   16.69    8.07
  -2  15   6    6.81    7.30
   2  15  -6    2.60    9.05
  -2  15   6   10.68    6.57
   2  15  -6   12.11    9.62
  -2  15   5   32.52    8.45
  -2  15   5   33.42   12.30
   2  15  -5   30.43   10.84
  -2  15   5   22.89    7.15
  -2  15   5   35.81    7.37
   2  15  -5   23.48   13.63
   2  15  -5   34.34   11.11
  -2  15   4   62.94    9.39
  -2  15   4   84.99   15.56
   2  15  -4   60.55   12.30
  -2  15   4   62.62    8.69
  -2  15   4   61.36    8.14
   2  15  -4   31.55   15.60
   2  15  -4   71.49   12.39
  -2  15   3   89.76   10.29
  -2  15   3  112.33   17.64
   2  15  -3   63.96   13.08
  -2  15   3   93.33    9.94
  -2  15   3   86.61    8.57
   2  15  -3   54.64   18.26
  -2  15   3   74.61    9.10
   2  15  -2   41.70   11.05
  -2  15   2  157.50   11.48
  -2  15   2  166.17   19.46
  -2  15   2  132.85    9.39
   2  15  -2  102.03   14.44
   2  15  -2   79.43   19.08
  -2  15   2  152.48   11.24
  -2  15   2  180.65   18.35
   2  15  -1   20.81   11.73
   2  15  -1   18.12    8.91
  -2  15   1   22.74    9.59
   2  15  -1   26.86    9.05
  -2  15   1   33.48    8.85
   2  15  -1   15.19   10.11
   2  15  -1   23.28   17.67
  -2  15   1   28.37    8.48
  -2  15   1   28.92   15.53
   2  15   0   27.62   12.15
  -2  15   0    6.20    9.13
   2  15   0   10.51    9.00
  -2  15   0   20.44   16.57
   2  15   0   19.48    8.88
  -2  15   0    8.45    8.28
   2  15   0    2.10   10.44
  -2  15   0    8.98    8.07
   2  15   1  206.21   13.93
   2  15   1  207.45   15.52
   2  15   1  161.50   17.00
  -2  15  -1  245.60   15.87
   2  15   1  201.81   14.27
  -2  15  -1  285.76   20.71
  -2  15  -1  276.21   13.53
   2  15   1  165.04   12.48
   2  15   1  141.31   22.41
   2  15   2   44.65    9.46
  -2  15  -2   39.98    7.77
  -2  15  -2   37.29    9.54
   2  15   2   30.91    9.57
   2  15   2   26.64    8.40
  -2  15  -2   26.91    8.68
  -2  15  -2   32.36    6.65
   2  15   3   15.94    8.54
  -2  15  -3   16.68    7.17
  -2  15  -3    5.20    8.20
   2  15   3   19.39    8.27
  -2  15  -3   11.70    7.64
  -2  15  -3    4.86    6.45
   2  15   4    7.49    8.18
  -2  15  -4    3.60    6.85
   2  15   4   16.03    8.05
  -2  15  -4    0.97    7.35
  -2  15  -4   13.00    6.60
  -2  15  -4   11.79    6.49
   2  15   5   19.41    7.64
   2  15   5   10.07    7.15
   2  15   5   -0.12    8.08
  -2  15  -5   15.94    5.35
  -2  15  -6    9.04    4.99
   2  15   6    3.65    6.18
   2  15   6   17.52    5.77
  -2  15  -6    1.55    8.16
   2 -15   7   12.33    3.45
   2  15   7   15.37    3.90
  -2  16   7   22.07    4.76
  -2  16   7   19.14    5.25
   2  16  -7   19.08    6.78
  -2  16   6   10.71    6.33
   2  16  -6    8.95    8.43
  -2  16   6   11.88    5.52
   2  16  -6    4.22    8.04
  -2  16   5   12.41    7.30
  -2  16   5    1.79   10.77
   2  16  -5    8.57    9.35
  -2  16   5   11.30    6.26
   2  16  -5    6.59   11.57
  -2  16   4   26.17    8.03
  -2  16   4   34.73   13.22
   2  16  -4   20.55   10.38
  -2  16   4   28.24    6.74
   2  16  -4   11.75   13.72
  -2  16   3   61.43    8.78
  -2  16   3   59.20   15.34
   2  16  -3   24.44   11.40
  -2  16   3   47.75    7.13
   2  16  -3   31.29   15.73
  -2  16   3   42.12    7.72
  -2  16   2   39.22    8.54
  -2  16   2   46.94   16.27
  -2  16   2   31.89    6.79
   2  16  -2   24.29   11.35
  -2  16   2   35.15   13.63
   2  16  -2   27.88   16.24
  -2  16   2   34.04    8.38
   2  16  -1   15.53   11.51
   2  16  -1   25.39    8.60
  -2  16   1   15.18    9.01
   2  16  -1   14.57    8.55
  -2  16   1   37.07    8.41
   2  16  -1   26.41   16.82
  -2  16   1   32.57    8.40
  -2  16   1   58.99   15.42
   2  16   0   55.34    9.55
  -2  16   0   44.22    9.66
   2  16   0   40.35   12.17
  -2  16   0   59.36   16.00
   2  16   0    8.72   10.91
   2  16   0   40.17    9.02
   2  16   0   35.21   17.57
  -2  16   0   61.05    9.25
   2  16   1    4.63    8.76
   2  16   1    8.05   11.24
  -2  16  -1    4.02    8.35
  -2  16  -1   31.21   13.99
  -2  16  -1   11.53    6.29
   2  16   1   18.11    8.40
   2  16   1  -18.58   11.26
   2  16   1   -1.71   15.60
   2  16   2   15.96    8.27
  -2  16  -2   10.54    6.58
   2  16   2   21.08    8.97
  -2  16  -2   11.03    7.95
   2  16   2   13.19    7.29
  -2  16  -2   20.94    7.98
  -2  16  -3   -0.19    7.16
   2  16   3   16.98    8.00
  -2  16  -3   10.38    7.03
  -2  16  -3   16.00    5.80
  -2  16  -3    5.68    6.32
   2  16   4   27.03    7.49
  -2  16  -4   12.23    6.04
  -2  16  -4   25.22    6.48
   2  16   5    6.76    6.60
   2  16   5   19.25    6.31
  -2  16  -5    4.53    4.71
  -2  16  -5   21.65   10.54
   2  16   6   -2.06    4.67
  -2  16  -6    5.17    3.65
   2  17  -7   20.18    4.69
   2  17  -6    5.97    6.55
  -2  17   6   13.28    5.13
   2  17  -5   14.75    8.17
  -2  17   5    5.56    6.03
   2  17  -5    6.22   10.11
   2  17  -4   25.23    9.46
  -2  17   4   25.40    7.06
   2  17  -4   25.29   13.31
  -2  17   4   26.80   11.65
   2  17  -3   32.77   10.08
  -2  17   3   34.68    7.55
   2  17  -3   23.11   14.40
  -2  17   3   49.51   13.38
   2  17  -2   59.91   11.75
  -2  17   2   57.14    8.19
  -2  17   2   81.05   13.88
   2  17  -2   44.59   15.91
  -2  17   2   62.97    8.36
  -2  17   2   69.41   15.23
   2  17  -1   26.86   11.01
  -2  17   1   43.60   14.09
   2  17  -1    8.61   15.54
  -2  17   1   29.89    7.99
   2  17   0   26.43    8.24
   2  17   0   20.58   11.16
  -2  17   0   32.15    8.47
   2  17   0   16.34    7.99
   2  17   0   -9.46    9.97
   2  17   0   32.48   15.51
  -2  17   0   30.31    8.20
  -2  17   0   52.83   15.04
  -2  17   0   42.94   13.96
   2  17   1    7.09    7.88
  -2  17  -1    3.35    7.54
   2  17   1    8.12    7.52
  -2  17  -1   -3.63   12.87
   2  17   2    8.45    7.71
   2  17   2   11.76    7.24
  -2  17  -2   10.52    7.04
  -2  17  -2   -0.52    5.50
   2  17   3    8.21    6.86
   2  17   3  -16.72    8.75
  -2  17  -3   10.94    6.36
  -2  17  -3   11.40   11.74
  -2  17  -3   11.59    5.65
   2  17   4   10.32    6.09
  -2  17  -4   10.73    5.21
  -2  17  -4   17.87   10.75
  -2  17  -4   10.71    5.18
   2  17   5    8.99    5.15
   2  17   5    5.27    4.56
  -2  17  -5    3.73    7.76
  -2  17  -5   12.37    4.14
   2  18  -6   12.23    4.83
  -2  18   5    4.37    4.63
   2  18  -5   15.34    6.64
   2  18  -4   22.06    7.81
  -2  18   4    7.87    5.57
   2  18  -4    6.65   10.13
  -2  18   4    0.82    9.28
   2  18  -3   43.63    9.33
  -2  18   3   48.88    6.82
   2  18  -3   34.71   12.54
  -2  18   3   57.57   11.75
   2  18  -2    2.15   13.03
   2  18  -2   12.84    8.90
  -2  18   2   11.30   11.79
  -2  18   1   10.40    6.84
   2  18  -1   10.60    9.39
   2  18   0   19.90    9.86
  -2  18   0   32.03   12.25
  -2  18   0   28.77    7.44
  -2  18   0   36.16   11.80
   2  18   1   15.78    7.09
  -2  18  -1   16.78   12.14
   2  18   1    3.16    6.53
   2  18   1    2.00    8.17
   2  18   2   12.19    6.71
   2  18   2    7.25    6.29
  -2  18  -2    6.67    6.20
  -2  18  -2    9.33   11.22
   2  18   3   15.32    6.17
   2  18   3    7.36    5.70
  -2  18  -3   15.96    5.45
  -2  18  -3   12.88   10.25
  -2  18  -3    9.00    4.46
   2  18   4    4.64    4.36
  -2  18  -4    4.51    7.95
  -2  18  -4    3.06    3.77
  -2  18  -4    6.25    3.64
   2  19  -5    2.13    4.26
   2  19  -5    4.09    4.06
   2  19  -4    9.47    5.69
   2  19  -4    6.58    6.11
   2  19  -3    5.96    6.76
  -2  19   3   12.28    8.32
   2  19  -3   10.86    7.00
  -2  19   2   15.20    9.49
   2  19  -2    6.58    7.66
   2  19  -1   24.90    8.32
  -2  19   0   45.43   11.24
  -2  19   0   29.94    7.01
  -2  19  -1   17.61   10.46
   2  19   1  149.17    8.50
  -2  19  -2   19.22    9.74
  -2  19  -2   18.84    6.00
  -2  19  -3   24.94    7.97
  -2  19  -3    9.36    3.76
   2  20  -3    3.10    4.49
  -2  20  -1   11.08    6.78
   3   0 -12    1.86    3.56
   3   0 -11   71.42    7.97
  -3   0  11   69.60    8.60
   3   0 -10    5.28    8.75
   3   0 -10   22.21    8.21
  -3   0  10   16.01    8.93
  -3   0   9   12.55    9.35
   3   0  -9   10.36    9.84
   3   0  -8   55.74   12.62
  -3   0   8   38.16    9.74
   3   0  -7  703.25   32.62
  -3   0   7  589.81   27.02
   3   0  -6  359.83   20.97
   3   0  -5 1307.00   55.27
   3   0  -5 1299.54   53.66
   3   0  -4 2979.34  113.30
   3   0  -4 2904.54  112.23
  -3   0   3 1147.80   45.70
  -3   0   2 4120.11  147.37
  -3   0   2 3778.23  146.23
  -3   0   1 3255.80  121.62
   3   0  -1 3197.73  121.55
  -3   0   0   11.27    8.28
   3   0   0   10.14    8.26
  -3   0  -1 5437.11  201.89
   3   0   1 5401.44  201.83
   3   0   2   45.41   10.47
   3   0   3  437.06   23.37
  -3   0  -4  150.42   15.50
  -3   0  -5  187.72   11.67
  -3   0  -5  161.39   11.52
  -3   0  -6  107.50   14.54
  -3   0  -6   87.63    9.56
  -3   0  -7    3.89    7.58
  -3   0  -8   56.14    7.84
  -3   0  -8   69.21   10.87
  -3   0  -8   87.74    9.69
  -3   0  -9   61.24    8.53
   3  -1 -12   58.42    4.72
  -3  -1  12   49.69    5.44
   3   1 -11   38.44    7.28
   3  -1 -11   61.59    7.44
  -3  -1  11   53.97    8.18
   3   1 -10   -4.46    9.15
   3  -1 -10    8.70    7.76
  -3   1  10    9.81    9.13
  -3  -1  10   -0.18    8.91
  -3   1   9  181.05   13.61
  -3  -1   9  178.92   13.47
   3   1  -9  147.75   13.52
  -3   1   8   81.39   10.86
  -3  -1   8   95.66   10.78
   3  -1  -8   87.33   13.56
  -3   1   8   96.68   15.12
  -3  -1   8   68.37   13.96
   3   1  -8   63.76   10.96
   3  -1  -7  218.67   17.21
  -3   1   7  183.33   12.74
  -3  -1   7  201.79   12.85
  -3  -1   6   10.92    7.01
   3  -1  -6   13.01    9.00
   3   1  -5  377.27   22.76
   3  -1  -5  345.65   21.41
   3  -1  -5  351.75   19.56
   3  -1  -4   16.48   10.28
   3   1  -4   13.04   11.46
   3  -1  -4   13.70    7.95
  -3  -1   3 2118.71   81.77
  -3   1   3 2178.59   82.15
  -3  -1   2  276.46   16.34
  -3  -1   2  275.30   15.03
  -3   1   2  302.97   15.67
  -3  -1   1  722.73   31.17
   3  -1  -1  727.83   31.12
  -3  -1   0  874.00   36.73
   3  -1   0  905.62   36.85
  -3  -1  -1  226.75   13.63
   3  -1   1  229.48   13.72
  -3  -1  -2  600.81   28.89
   3  -1   2  659.53   29.29
  -3  -1  -3   76.93   11.88
   3  -1   3   66.55   11.24
  -3  -1  -4   44.98   11.48
  -3   1  -4   56.03   12.58
  -3  -1  -4   44.69   11.86
  -3  -1  -5  171.93   11.78
  -3   1  -5  198.92   12.16
  -3  -1  -5  237.16   18.72
  -3   1  -5  244.49   19.12
  -3  -1  -5  238.31   18.34
  -3   1  -5  178.14   12.14
  -3   1  -6   56.47   13.89
  -3   1  -6   47.64   12.95
  -3  -1  -6   45.02   11.85
  -3  -1  -6   45.11   13.65
  -3  -1  -6   46.56    8.51
  -3   1  -6   46.89    8.80
  -3  -1  -6   58.32    9.52
  -3  -1  -7    8.07    7.41
  -3   1  -7   18.88    8.12
  -3  -1  -7   13.82    8.41
  -3   1  -8   60.52    8.18
  -3   1  -8   67.73   10.56
  -3  -1  -8   73.04    9.13
  -3  -1  -9   36.56    8.26
  -3   1  -9   38.39    7.99
  -3  -1  -9   44.60    6.92
   3   2 -12    7.15    3.35
   3  -2 -12   10.65    3.27
  -3  -2  12   14.54    4.37
   3   2 -11    3.31    6.83
   3   2 -11   10.13    6.16
   3  -2 -11   15.02    6.27
  -3  -2  11    6.88    7.18
   3   2 -10   78.26   10.77
   3   2 -10   96.32    9.78
   3  -2 -10   94.49    9.62
  -3  -2  10   88.85   10.57
  -3  -2   9  156.07   12.66
   3   2  -9  138.08   13.32
  -3  -2   8   11.00    9.05
  -3   2   8   18.11    9.40
   3   2  -8   16.56   11.66
   3  -2  -8    8.57   10.73
  -3   2   8   10.12   11.92
  -3  -2   8   15.91   11.79
   3   2  -8   14.00   10.27
  -3  -2   7   15.40    7.87
  -3   2   7    8.76    8.34
   3   2  -7    7.12    8.92
   3   2  -7    2.47   10.13
   3  -2  -7   20.59   10.20
   3   2  -6   48.95   10.33
  -3  -2   6   44.88    8.01
   3  -2  -6   42.07    9.86
  -3   2   6   61.70    8.54
  -3  -2   5  407.06   19.54
   3   2  -5  453.93   22.57
   3  -2  -5  465.25   22.66
  -3   2   5  413.12   19.64
   3   2  -5  497.24   26.14
   3  -2  -5  430.39   23.61
   3   2  -4  448.95   22.26
   3  -2  -4  445.71   21.99
   3   2  -4  442.01   24.59
   3  -2  -4  462.81   23.26
  -3   2   3  670.75   28.66
  -3  -2   3  762.54   30.42
  -3   2   2  117.12   11.23
  -3  -2   2  104.15   10.68
  -3  -2   2   87.89    8.94
   3   2  -1  125.81   11.15
   3  -2  -1   76.00    9.94
  -3   2   1   94.05   10.60
  -3  -2   1  123.56   11.26
   3  -2   0 1956.94   58.64
   3   2   0 1883.22   58.66
  -3   2   0 1986.74   58.88
  -3  -2   0 1997.08   58.88
   3   2   1  986.89   38.20
   3  -2   1 1002.49   38.10
  -3   2  -1 1044.80   38.29
  -3  -2  -1 1032.83   38.18
   3   2   2  303.93   16.94
   3   2   2  421.16   20.70
   3  -2   2  438.82   20.78
   3   2   2  327.21   22.15
  -3   2  -2  398.39   20.22
  -3  -2  -2  391.19   20.15
  -3   2  -3  112.12   14.63
   3   2   3   95.24   10.37
   3  -2   3  122.94   12.89
   3   2   3  125.69   13.17
  -3  -2  -3  134.34   13.34
  -3   2  -4   46.85   12.52
  -3  -2  -4   39.19   12.04
  -3   2  -4   48.53   12.13
  -3  -2  -4   29.20   10.41
   3   2   4   40.72    9.76
  -3  -2  -5   14.53    7.16
  -3   2  -5   24.19    7.92
  -3   2  -5    9.62   11.69
  -3   2  -5   22.07   11.99
  -3  -2  -5   22.99   12.45
  -3  -2  -5   18.47   10.03
   3   2   5   30.55   11.18
  -3   2  -5   17.70    7.75
  -3  -2  -6    1.39   12.14
  -3   2  -6    7.66   12.17
  -3   2  -6    5.05   11.16
  -3  -2  -6    0.12    7.22
  -3   2  -6   -0.44    8.07
  -3   2  -6    1.58    8.04
  -3  -2  -6    2.04    7.93
  -3   2  -7   34.56   10.21
  -3   2  -7   33.22    8.59
  -3   2  -7   31.47    8.84
  -3  -2  -7   35.60    9.09
  -3   2  -8   24.68    7.47
  -3   2  -8   37.58    9.47
  -3  -2  -8   23.27    7.94
  -3   2  -8   24.74    7.89
  -3   2  -9   14.58    7.18
  -3  -2  -9    5.40    7.67
  -3  -2  -9    4.76    5.82
  -3   2  -9    9.00    5.84
  -3  -3  12   10.14    3.90
  -3   3  12    8.16    4.08
   3   3 -11   60.14    7.96
   3   3 -11   78.12    7.40
   3  -3 -11   63.37    7.06
  -3  -3  11   68.33    8.17
   3   3 -10   24.12    9.55
   3   3 -10   17.44    7.54
   3  -3 -10   20.58    7.36
  -3  -3  10   24.43    8.73
   3   3  -9   19.35   10.49
   3   3  -9   14.57    8.03
   3  -3  -9   17.68    7.76
  -3  -3   9   20.17    9.02
   3   3  -8  109.06   12.81
  -3  -3   8  130.42   16.02
  -3   3   8  122.81   16.00
   3   3  -8  105.69   14.83
   3  -3  -8  103.60   14.41
  -3  -3   8  122.50   11.32
  -3   3   7  252.48   17.45
   3   3  -7  229.32   15.73
  -3  -3   7  250.16   14.68
  -3   3   7  265.75   15.28
   3   3  -7  296.22   20.05
   3  -3  -7  288.45   19.24
   3   3  -6  138.47   13.40
   3  -3  -6  132.30   12.97
  -3   3   6  111.89   11.90
  -3   3   5  406.70   21.01
  -3   3   5  441.86   20.23
  -3  -3   5  416.27   19.86
   3  -3  -5  488.07   23.00
   3   3  -5  501.23   23.48
   3  -3  -5  455.88   23.72
  -3   3   4  670.94   30.38
   3  -3  -4  762.23   32.45
   3   3  -4  783.37   32.86
   3   3  -4  768.63   35.21
   3  -3  -4  795.24   33.26
  -3   3   3  172.74   10.58
  -3  -3   3  192.03   11.31
  -3  -3   2  507.09   23.85
  -3   3   2  655.46   25.91
   3   3  -1  173.32   12.48
   3  -3  -1  166.50   12.05
  -3   3   1  179.11   12.38
  -3  -3   1  164.58   12.56
   3   3   0  488.52   21.26
   3  -3   0  499.27   20.98
  -3   3   0  526.04   21.56
  -3  -3   0  510.57   21.50
   3   3   1  292.83   16.81
   3  -3   1  326.54   16.86
  -3   3  -1  339.86   16.88
  -3  -3  -1  318.27   16.85
   3   3   2  285.88   16.40
   3   3   2  396.43   19.82
   3  -3   2  377.54   19.43
   3   3   2  304.26   21.39
  -3   3  -2  371.84   19.05
  -3  -3  -2  338.94   18.97
  -3  -3  -3   68.53   11.33
  -3   3  -3   76.01   11.18
  -3  -3  -3   48.83   10.16
   3   3   3   54.90    9.45
   3  -3   3   59.92   10.59
   3   3   3   57.41   11.15
  -3  -3  -4   29.55   11.25
  -3   3  -4   47.06   11.28
  -3  -3  -4   19.03    9.42
  -3   3  -4   42.60   12.19
   3   3   4   28.40   10.09
  -3   3  -5   22.80    8.04
  -3   3  -5   10.20    8.16
   3   3   5   29.28   11.20
  -3   3  -5   41.84   12.35
  -3  -3  -5   19.59   11.76
  -3   3  -5   14.60   11.90
  -3  -3  -5   24.29    9.71
  -3   3  -6   43.12   12.80
  -3  -3  -6   56.68   13.51
  -3   3  -6   65.78   13.86
  -3   3  -6   62.70   10.58
  -3   3  -6   50.94    9.33
  -3  -3  -6   58.85    9.67
  -3   3  -6   60.67    9.52
  -3   3  -7   66.45    9.19
  -3   3  -7   57.96   10.53
   3  -3   7   63.00    8.93
  -3  -3  -7   56.83    9.28
  -3   3  -7   61.32    9.62
  -3   3  -8   16.62    7.53
  -3   3  -8    2.80    8.51
  -3  -3  -8   15.16    7.24
  -3   3  -8    4.54    6.97
  -3  -3  -9    9.86    7.52
  -3  -3  -9    7.93    5.47
  -3   3  -9    4.90    5.35
  -3  -4  11   72.12    7.82
  -3   4  11   66.92    8.06
   3   4 -11   59.65    7.86
   3   4 -11   82.39    6.93
   3  -4 -11   75.38    6.69
   3   4 -10   63.14   10.41
   3   4 -10   83.06    8.67
   3  -4 -10   67.89    8.20
  -3  -4  10   60.71    9.41
   3   4  -9   20.15   10.90
   3   4  -9    5.58    7.75
   3  -4  -9   12.17    7.50
  -3  -4   9   21.37    9.01
   3   4  -8  116.01   10.42
   3  -4  -8  109.00   10.24
   3   4  -8  105.16   12.84
  -3   4   8  136.36   16.55
   3   4  -8  119.07   15.03
  -3  -4   8  123.96   15.17
   3  -4  -8  111.67   14.31
  -3  -4   8  101.02   10.83
  -3   4   7   73.55   12.42
  -3  -4   7   65.17    9.17
   3   4  -7   71.94   11.20
   3   4  -7   75.76   12.83
   3  -4  -7   74.94   12.60
  -3  -4   7   58.65   12.95
  -3   4   7   86.41   13.80
  -3   4   6   56.44   10.58
   3   4  -6   51.43   10.88
   3  -4  -6   54.02   10.24
   3   4  -6   51.14   17.08
  -3   4   5   89.99   10.59
  -3  -4   5   87.16    8.24
  -3   4   5   96.01    8.65
   3  -4  -5  104.06   10.88
   3   4  -5  124.29   11.56
   3  -4  -5  110.92   12.06
  -3   4   4  168.84   11.97
   3   4  -4  172.98   12.93
   3  -4  -4  194.59   12.59
   3  -4  -4  177.66   13.53
  -3   4   3  885.15   36.89
   3   4  -3  960.84   40.95
  -3   4   3  988.44   38.89
  -3   4   2  279.28   14.30
   3   4  -2  332.02   17.39
   3  -4  -2  352.75   17.22
   3   4  -2  329.14   18.61
  -3  -4   2  280.44   14.68
  -3   4   2  355.08   17.30
   3  -4  -1  235.61   13.60
   3   4  -1  207.54   13.62
  -3   4   1  238.02   14.04
  -3  -4   1  222.76   14.02
   3  -4   0  381.75   17.91
   3   4   0  366.97   18.11
  -3   4   0  407.72   18.52
  -3  -4   0  366.05   18.36
   3   4   1  387.23   19.61
   3   4   1  458.07   21.33
   3  -4   1  480.30   21.36
  -3   4  -1  448.62   21.13
  -3  -4  -1  421.26   20.98
   3   4   1  429.87   27.43
   3   4   2   85.17    9.96
   3   4   2  108.30   11.84
   3  -4   2   96.55   11.27
  -3   4  -2  107.12   11.20
  -3  -4  -2   95.06   11.18
   3   4   2   87.98   15.68
  -3  -4  -3  168.00   14.44
   3   4   3  179.88   13.66
   3  -4   3  234.84   15.42
   3   4   3  233.94   15.45
  -3   4  -3  231.92   15.59
  -3  -4  -3  210.94   15.61
   3   4   4   70.52   11.28
  -3  -4  -4   58.94   11.91
  -3   4  -4   62.73   11.56
  -3  -4  -4   52.55    9.99
  -3   4  -5    5.49    6.24
  -3   4  -5    4.49    8.15
   3   4   5   11.26    7.93
  -3   4  -5    3.96    7.93
   3   4   5   11.54   11.04
  -3   4  -5    8.16   10.93
  -3  -4  -5    8.90   11.55
  -3   4  -5    8.64   11.65
  -3  -4  -6  180.21   13.00
  -3   4  -6  161.66   13.17
  -3   4  -6  162.21   11.03
  -3   4  -6  176.89   12.58
  -3   4  -7   79.08    9.77
  -3   4  -7   76.65    9.75
  -3  -4  -7   72.45    9.60
  -3   4  -7   73.11   10.48
   3  -4   8   23.52    7.02
  -3  -4  -8   23.32    7.25
  -3   4  -8   24.48    7.19
  -3   4  -8   15.34    8.14
  -3   4  -8   33.30    7.61
  -3  -4  -9   17.68    5.32
  -3   4  -9   14.46    5.20
  -3  -4  -9   10.16    7.49
   3   4   9   13.02    6.39
   3   5 -11   12.21    4.66
   3  -5 -11   17.76    4.62
  -3   5  11   22.30    6.58
  -3  -5  11   13.94    6.10
  -3   5  11   10.76    5.34
  -3   5  11   10.31    4.90
   3   5 -11   18.38    6.78
   3   5 -10   15.56    9.32
   3   5 -10    9.98    6.41
   3  -5 -10    3.07    5.98
  -3   5  10    6.38    8.40
  -3  -5  10    6.32    7.85
   3   5  -9   20.91   10.75
   3   5  -9   12.71    7.32
   3  -5  -9   10.96    6.65
  -3   5   9   25.06    9.62
  -3  -5   9   11.04    8.70
   3   5  -8  296.28   18.48
   3   5  -8  293.88   16.17
   3  -5  -8  310.39   15.89
  -3  -5   8  274.75   16.32
   3   5  -7  253.74   14.54
   3  -5  -7  256.10   14.31
  -3   5   7  263.59   18.50
   3   5  -7  233.44   16.71
   3  -5  -7  277.32   19.08
  -3   5   7  293.52   20.70
  -3  -5   7  292.21   20.12
   3   5  -7  264.05   19.35
  -3  -5   7  242.10   14.60
   3   5  -6  105.39   12.60
   3  -5  -6  104.07   12.03
  -3   5   6  110.55   12.50
   3   5  -5  798.63   41.32
   3  -5  -5  800.86   33.61
  -3   5   5  750.97   30.72
  -3  -5   5  696.95   30.40
   3   5  -5  765.23   33.74
  -3   5   5  703.37   32.25
   3   5  -4  431.22   24.79
   3  -5  -4  395.40   20.81
  -3   5   4  408.82   19.91
   3   5  -3  859.46   38.43
  -3   5   3  878.49   36.16
  -3   5   3  834.62   34.86
   3   5  -2   29.58   10.44
  -3   5   2   28.00    8.55
  -3  -5   2    5.55    5.12
   3   5  -2   13.28    8.31
   3  -5  -2   13.12    7.79
  -3   5   2   18.77    7.40
  -3   5   1  105.21    9.99
  -3  -5   1   89.73    9.74
   3   5  -1   90.61    9.39
   3  -5  -1  101.23    9.06
   3   5   0  129.69   20.53
  -3   5   0  133.99   10.90
  -3  -5   0  128.95   10.74
   3   5   0  113.77   10.35
   3  -5   0  134.17   10.06
   3   5   0  101.04    9.87
  -3   5  -1   88.12    9.30
  -3  -5  -1   75.73    9.28
   3   5   1   87.69   18.30
   3   5   1   84.77    9.60
   3  -5   1   93.19    9.53
   3   5   1   69.07    9.61
  -3   5  -2   79.94    9.72
  -3  -5  -2   85.78   10.05
   3   5   2   81.04   15.87
   3   5   2   69.50   10.28
   3   5   2   85.74   10.60
   3  -5   2   87.00   10.20
   3   5   3   36.88   10.16
  -3   5  -3   33.58    9.78
  -3  -5  -3   42.55   10.08
  -3   5  -3   50.01   12.00
  -3   5  -4  235.32   16.97
  -3  -5  -4  206.76   16.61
  -3   5  -4  231.71   13.11
  -3   5  -4  165.28   10.64
  -3   5  -4  283.53   20.02
   3   5   4  236.92   16.30
  -3  -5  -5  214.83   18.65
  -3   5  -5  279.12   19.71
   3   5   5  262.18   15.00
  -3   5  -5  246.09   13.46
  -3   5  -6  124.50   10.77
  -3  -5  -6  114.29   10.60
   3   5   6   82.15   10.25
  -3   5  -6  107.25    9.43
  -3   5  -6  113.75   10.72
  -3   5  -7   58.46    8.81
  -3  -5  -7   55.03    8.71
  -3   5  -7   70.33    9.50
  -3   5  -7   59.48    9.58
  -3   5  -7   48.20    7.51
   3  -5   8   94.94    8.67
  -3  -5  -8   83.59    8.54
  -3   5  -8   92.87    8.52
  -3   5  -8   90.21    8.83
  -3  -5  -9   16.45    4.71
  -3   5  -9   23.18    4.74
  -3  -5  -9   14.18    7.21
   3   5   9   16.05    6.04
   3  -6 -11    3.09    3.38
  -3  -6  11   11.73    5.67
  -3   6  11    2.70    6.01
  -3   6  11    0.19    4.73
  -3   6  11    5.08    4.71
   3   6 -11   10.36    6.22
  -3   6  10   26.64    8.37
  -3  -6  10   15.77    7.61
   3   6 -10   27.51    9.33
  -3   6  10   10.95    6.87
   3   6 -10   23.03    5.94
   3  -6 -10   18.96    5.54
   3   6  -9   59.57   11.61
   3   6  -9   66.13    8.07
   3  -6  -9   65.39    7.76
  -3   6   9   53.47   10.02
  -3  -6   9   71.46    9.46
   3   6  -8  681.16   33.03
   3   6  -8  729.71   31.49
   3  -6  -8  794.66   31.54
  -3   6   8  762.17   32.55
  -3  -6   8  734.92   31.86
   3   6  -7    3.21    6.60
   3  -6  -7    6.71    6.16
   3   6  -7    5.76   10.86
   3  -6  -7   20.55    9.82
  -3   6   7    7.07    9.86
  -3  -6   7    6.32    9.39
   3   6  -7    9.97   10.01
  -3  -6   7    7.59    7.93
  -3   6   6  490.29   24.83
   3   6  -6  423.69   22.92
   3   6  -6  509.59   25.90
   3  -6  -6  503.37   25.14
   3   6  -5   35.41   18.81
  -3   6   5   27.57    6.55
  -3  -6   5   20.41    5.95
  -3   6   5   38.32   10.21
   3   6  -4   51.27   19.15
  -3   6   4   49.99    9.49
   3   6  -3   35.25   18.97
   3   6  -3   20.32   11.58
  -3   6   3   22.54    8.05
  -3   6   3   22.35    8.71
   3   6  -2  313.61   18.63
   3   6  -2  319.69   26.88
   3   6  -2  261.59   15.86
   3  -6  -2  286.59   15.57
  -3   6   2  292.82   15.85
  -3  -6   1  295.16   16.98
   3   6  -1  341.33   18.68
  -3   6   1  359.09   17.54
   3   6  -1  399.38   28.55
  -3   6   1  396.55   18.29
   3   6  -1  312.47   16.75
   3  -6  -1  354.90   16.82
  -3   6   0   15.17    7.43
  -3  -6   0   11.95    7.15
   3   6   0   23.78   17.81
   3   6   0   13.25    6.75
   3  -6   0   11.29    6.47
   3   6   0   11.42    8.21
   3   6   1   14.14   16.55
  -3   6  -1   -0.39    7.19
  -3  -6  -1    2.95    6.98
   3   6   1   -2.87    6.97
   3  -6   1   -1.81    6.79
   3   6   1    5.28    8.98
  -3   6  -2  244.90   14.94
  -3  -6  -2  218.95   14.57
   3   6   2  240.68   21.29
   3   6   2  240.63   15.06
   3  -6   2  236.99   14.75
  -3   6  -2  231.51   17.60
   3   6   2  224.39   15.51
  -3   6  -3  122.19   12.01
  -3  -6  -3  104.92   12.03
   3   6   3  103.35   12.76
  -3   6  -3  109.01   13.86
  -3   6  -4   29.63   10.35
  -3  -6  -4   12.42   10.02
   3   6   4   15.34   11.56
  -3   6  -4   36.36   11.93
  -3   6  -4   28.46    7.67
  -3   6  -4   20.26    6.30
  -3  -6  -5   71.08    9.15
  -3   6  -5   99.65    9.67
  -3   6  -5   75.68   12.68
  -3   6  -5   93.97    9.03
   3   6   5   85.59   10.34
  -3  -6  -5   54.20   12.44
  -3   6  -5  103.27   15.53
  -3  -6  -6   31.10    7.77
  -3   6  -6   21.55    7.65
  -3   6  -6   26.42    7.47
   3   6   6   19.20    8.64
  -3  -6  -7   18.53    7.28
  -3   6  -7   29.25    7.30
  -3   6  -7   45.80    8.79
  -3   6  -7   33.32    7.21
   3  -6   8   76.93    8.17
  -3  -6  -8   66.55    7.21
  -3   6  -8   63.19    7.21
  -3   6  -8   62.97    8.14
   3   6   8   67.68    8.99
  -3  -6  -9   12.71    6.53
   3   6   9   17.70    5.59
  -3   7  11    6.73    4.41
  -3   7  11    9.15    5.23
  -3  -7  11    7.81    4.81
   3   7 -11    7.54    5.57
  -3   7  10   59.85    8.49
  -3  -7  10   35.83    7.44
  -3   7  10   49.15    7.17
  -3   7  10   36.09    7.17
   3   7 -10   53.37    9.24
  -3   7   9   23.48    8.90
  -3  -7   9   21.96    7.78
   3   7  -9   16.77   10.51
   3   7  -9   11.31    6.06
   3  -7  -9    9.61    5.75
   3   7  -8  479.66   23.57
   3   7  -8  441.92   20.56
  -3  -7   8  423.47   21.02
  -3   7   8  449.25   22.01
   3   7  -7   17.72   11.07
   3   7  -7   13.81    6.42
  -3   7   7   22.29    9.54
  -3   7   6  285.41   19.03
  -3   7   6  275.32   15.98
   3   7  -6  276.42   17.37
  -3   7   6  299.06   19.22
  -3   7   5   19.06   10.28
   3   7  -5   20.03   18.95
  -3   7   4   95.28    9.00
  -3   7   4  135.13   12.43
   3   7  -4  135.98   22.59
  -3   7   3  139.13   10.11
   3   7  -3  167.88   23.07
   3  -7  -3  138.68   10.66
   3   7  -3  111.13   10.58
  -3   7   3  150.20   12.55
   3   7  -2 4019.31  149.73
   3   7  -2 4374.49  156.98
  -3   7   2 4589.00  148.18
   3  -7  -2 3899.90  146.80
   3   7  -2 3397.89  146.58
  -3   7   2 3925.96  147.20
   3   7  -1  505.81   24.22
   3   7  -1  600.44   34.80
  -3   7   1  647.30   23.92
   3  -7  -1  504.25   21.80
   3   7  -1  415.74   21.56
   3   7  -1  430.42   23.34
   3   7   0  457.64   23.37
   3   7   0  601.71   34.26
  -3   7   0  595.08   23.58
  -3  -7   0  468.47   22.79
   3   7   0  488.20   22.58
   3  -7   0  539.90   22.62
   3   7   0  472.55   23.61
  -3   7  -1   70.81    8.95
  -3  -7  -1   67.08    8.96
   3   7   1   94.80   19.34
   3  -7   1   73.82    8.64
   3   7   1   67.37    8.88
   3   7   1   99.30   11.22
  -3   7  -2   23.50    7.14
  -3  -7  -2   20.24    7.26
   3   7   2   16.06   15.38
   3   7   2   23.14   10.94
  -3   7  -2   17.64    9.95
  -3  -7  -3   23.00    8.63
  -3   7  -3   45.54    9.08
   3   7   3   45.54   11.70
  -3   7  -3   56.04   12.00
  -3   7  -4  140.69   10.78
  -3   7  -4  159.03   11.98
  -3   7  -4  176.40   13.97
  -3   7  -4  156.24   11.42
   3   7   4  168.03   12.63
  -3   7  -4  186.17   17.46
   3   7   4  160.31   15.96
  -3   7  -5   98.91    9.51
  -3   7  -5  114.21    9.82
  -3   7  -5  117.28   10.71
   3   7   5  101.73   11.15
  -3   7  -5  107.16   15.28
  -3  -7  -6   12.50    6.90
  -3   7  -6   11.71    6.90
   3   7   6   10.69    8.71
  -3   7  -6   21.38    7.73
   3   7   6    7.43    8.13
  -3  -7  -7   16.78    6.45
  -3   7  -7   13.49    6.30
   3   7   7    9.61    7.61
  -3   7  -7   15.59    8.14
   3   7   7   14.26    7.31
  -3   7  -7   12.94    6.83
   3  -7   8   23.68    6.74
   3   7   8   24.44    7.66
   3   7   9   21.68    5.06
  -3  -7  -9    9.27    5.60
   3   8 -11    0.56    4.56
   3   8 -11   11.21    4.77
  -3   8  10    7.55    6.13
  -3   8  10    3.88    6.40
   3   8 -10    8.96    8.09
  -3  -8  10    6.37    6.01
  -3   8  10   17.50    7.20
  -3   8   9   24.07    7.57
  -3   8   9   22.36    8.22
   3   8  -9   36.06   10.57
  -3  -8   9   31.74    7.53
  -3   8   9   32.22    8.76
  -3   8   8   21.45    8.08
   3   8  -8   27.33   11.59
  -3  -8   8   22.32    7.79
  -3   8   8   21.81    9.56
  -3   8   7   53.24    9.01
   3   8  -7   81.71   12.57
  -3   8   7   82.92   10.97
   3   8  -6  547.14   27.06
  -3   8   6  585.04   26.03
   3   8  -5   33.66   10.20
   3   8  -5   30.82    7.73
  -3   8   5   44.73    9.17
  -3   8   5   34.26    8.91
   3   8  -5   40.19   20.16
  -3   8   5   40.16   11.56
   3   8  -4  215.52   25.26
  -3   8   4  180.60   12.47
  -3   8   4  222.76   15.71
   3   8  -3   71.22   21.25
  -3   8   3   72.83    8.80
  -3   8   3   79.79   11.15
  -3   8   2  256.52   16.48
   3   8  -2  286.13   27.49
  -3   8   2  309.92   16.04
   3   8  -1  691.16   39.64
  -3   8   1  696.32   27.91
  -3   8   0   96.32    9.68
   3   8   0  128.00   22.28
   3   8   1   84.63   11.83
  -3   8  -1   72.55   11.08
   3   8   1  108.55   20.98
  -3   8  -2  168.45   14.80
   3   8   2  153.80   14.74
   3   8   2  126.97   19.19
  -3   8  -3  162.48   10.93
   3   8   3  203.21   14.26
   3   8   3  145.04   13.49
  -3   8  -3  185.55   16.49
   3   8   3  156.94   15.90
  -3   8  -3  175.92   11.74
  -3   8  -3  161.46    9.95
   3   8   4   88.41   14.39
  -3   8  -4  110.84   14.54
   3   8   4   68.38   12.07
   3   8   4  105.21   11.18
  -3   8  -4   96.57    9.25
  -3   8  -4  114.13   10.02
   3   8   5  147.28   12.35
  -3   8  -5  150.18   10.89
  -3   8  -5  161.19   11.60
   3   8   6   27.89    8.30
  -3   8  -6   44.69    9.09
   3   8   6   27.06    9.19
  -3   8  -6   46.24    8.23
   3   8   7   15.26    7.15
   3   8   7   16.49    8.56
   3   8   7   12.49    7.39
  -3   8  -7   18.18    6.82
   3  -8   8   48.52    6.99
   3   8   8   46.95    7.56
   3   8   9   11.68    3.89
  -3   9  10    4.61    5.33
  -3   9  10   14.88    5.99
   3   9 -10    2.93    7.23
  -3   9  10   12.57    6.54
  -3  -9  10    0.63    5.32
  -3   9   9   27.17    7.18
  -3   9   9   24.37    7.79
   3   9  -9   29.23   10.11
  -3  -9   9   20.91    6.71
  -3   9   9   25.71    8.35
  -3   9   8   10.66    7.68
  -3   9   8    8.01    8.53
   3   9  -8    9.74   11.03
  -3   9   8   15.65    8.96
  -3   9   7   48.55    8.82
  -3   9   7   76.86   10.63
  -3   9   7   43.76    8.22
   3   9  -7   63.89   12.40
  -3   9   7   61.19    9.79
  -3   9   6  598.78   27.23
   3   9  -6  664.53   30.00
  -3   9   6  676.69   28.69
  -3   9   5  469.36   21.97
   3   9  -5  507.90   24.51
   3   9  -5  474.70   23.13
  -3   9   5  514.27   23.46
  -3   9   4  163.16   11.91
  -3   9   4  153.82   11.91
   3   9  -4  146.56   11.37
   3   9  -4  146.60   13.02
   3   9  -4  190.13   25.45
  -3   9   4  166.07   14.97
   3   9  -3    8.32   19.96
  -3   9   3    4.52    7.66
  -3   9   3   10.68   10.14
  -3   9   2   33.74    8.29
   3   9  -2    8.78   20.15
  -3   9   2   24.54    9.98
  -3   9   1  132.17   10.94
  -3   9   1  116.25    9.91
   3   9  -1  122.17   22.86
   3   9   0    6.63   10.38
  -3   9   0    9.26    7.26
  -3   9   0    0.96    6.35
   3   9   0   -0.63   18.39
  -3   9  -1  193.86   14.52
   3   9   1  154.78   14.96
   3   9   1  186.97   23.74
   3   9   2  164.93   12.23
   3   9   2  176.10   13.76
   3   9   2  182.31   14.46
  -3   9  -2  202.65   15.74
   3   9   2  191.73   16.31
  -3   9  -2  211.40   13.13
  -3   9  -3  330.53   17.23
   3   9   3  342.78   17.94
   3   9   3  347.01   19.38
   3   9   3  307.95   18.97
  -3   9  -3  359.31   16.61
  -3   9  -3  321.39   17.59
  -3   9  -3  395.83   22.27
   3   9   3  302.45   21.76
  -3   9  -4    7.05    9.77
   3   9   4   12.23    8.26
   3   9   4   -2.41   11.27
  -3   9  -4   10.30    7.80
   3   9   4   15.72    9.28
  -3   9  -4   13.14    7.53
   3   9   4   19.86    9.41
   3   9   5   13.91    8.41
  -3   9  -5   25.06    8.06
  -3   9  -5   21.12    8.53
   3   9   5   22.22    9.54
   3   9   6    1.72    7.48
  -3   9  -6    8.09    7.61
  -3   9  -6   18.31    8.04
   3   9   6    6.92    8.50
  -3   9  -7   10.08    7.20
   3   9   7   17.25    7.39
   3   9   7    9.08    7.92
   3  -9   8    4.31    5.50
   3   9   8   11.07    6.31
   3  10 -10   20.54    6.74
  -3  10  10   33.99    5.49
   3  10 -10   33.87    6.96
  -3  10   9   15.27    6.46
  -3  10   9   13.19    7.20
   3  10  -9    2.42    8.90
  -3  10   9    8.59    7.23
  -3  10   8    2.76    7.28
  -3  10   8    3.89    8.28
   3  10  -8   11.48   10.59
  -3  10   8    9.03    8.43
  -3  10   7   44.81    8.60
  -3  10   7   51.53    9.54
  -3  10   7   40.81    7.94
   3  10  -7   62.10   12.23
  -3  10   7   59.63    9.96
  -3  10   6  387.83   18.60
   3  10  -6  394.11   21.40
  -3  10   6  341.46   17.74
  -3  10   6  407.79   19.94
   3  10  -5  124.53   22.58
  -3  10   5  136.96   12.20
   3  10  -5  137.68   13.87
  -3  10   5  136.16   10.63
  -3  10   4   26.44    9.21
   3  10  -4   39.35   21.57
  -3  10   4   27.97    8.65
   3  10  -4   44.22   10.98
   3  10  -4   30.96   11.16
   3  10  -3   28.20   20.74
  -3  10   3   30.95    8.81
   3  10  -3   17.44   10.03
  -3  10   3   17.10    7.15
   3  10  -3   21.18    9.86
  -3  10   2  109.36   11.15
   3  10  -2  148.05   24.44
  -3  10   1   73.17    9.82
   3  10  -1   61.81   21.91
   3  10   0   54.30   21.29
  -3  10   0   54.91    9.52
   3  10   0   38.36   12.74
   3  10   0   47.39   16.26
  -3  10  -1  230.86   11.24
   3  10   1  172.36   15.57
   3  10   1  193.51   12.97
   3  10   1  205.46   14.56
   3  10   1  187.68   14.61
   3  10   1  217.54   25.33
  -3  10  -1  248.75   14.51
   3  10   1  184.12   16.60
   3  10   2  126.34   14.91
  -3  10  -2  131.53   10.31
  -3  10  -2  129.39    9.12
   3  10   2  139.95   11.45
   3  10   2  128.22   13.10
   3  10   2  124.67   13.68
   3  10   2  135.76   11.45
  -3  10  -2  138.94   11.79
   3  10   3   57.94   10.05
   3  10   3   27.59    8.79
   3  10   3   55.20   11.72
   3  10   3   52.18   12.45
  -3  10  -3   54.11    8.91
  -3  10  -3   60.51    8.34
   3  10   3   51.33   13.61
  -3  10  -3   70.08   11.29
  -3  10  -4   25.84    8.20
   3  10   4   24.77    9.44
   3  10   4   12.62    8.29
   3  10   4   28.90    9.77
   3  10   4   18.82   11.56
   3  10   5   13.26    8.29
  -3  10  -5   23.15    8.27
  -3  10  -5   38.59    8.42
   3  10   5   36.92   10.03
   3  10   6   10.97    7.29
  -3  10  -6    3.26    7.49
   3  10   6   13.01    8.38
  -3  10  -6   -1.00    5.54
  -3  10  -6    4.34    7.50
   3  10   7   10.11    6.61
  -3  10  -7    1.01    5.43
   3  10   7    3.22    7.42
   3 -10   8   10.43    4.95
   3  10   8   17.89    5.65
  -3  11  10   14.49    4.21
   3  11 -10    9.83    5.28
   3  11 -10    2.77    5.06
  -3  11   9   35.15    6.15
  -3  11   9   34.66    6.68
   3  11  -9   36.96    8.70
   3  11  -9   24.40    8.21
  -3  11   8   31.18    7.24
   3  11  -8   36.01   10.23
  -3  11   8   26.58    8.13
   3  11  -8   39.82   10.71
   3  11  -7   16.33   10.85
  -3  11   7    9.36    7.41
  -3  11   7   14.65    7.04
   3  11  -7   13.01   11.21
  -3  11   7   17.92    9.00
   3  11  -6   75.01   12.93
  -3  11   6   75.10   10.43
  -3  11   6   64.88    9.05
  -3  11   6   70.79    9.07
   3  11  -6   85.68   12.79
   3  11  -5  202.68   25.48
  -3  11   5  236.14   19.01
   3  11  -5  220.78   18.04
   3  11  -5  260.47   17.29
  -3  11   5  245.77   13.69
   3  11  -4  154.86   15.26
   3  11  -4  192.22   15.53
   3  11  -4  145.45   18.79
  -3  11   4  166.04   13.44
   3  11  -3   38.38    8.89
   3  11  -3   39.35   11.58
   3  11  -3   56.53   22.67
  -3  11   3   44.99    9.92
  -3  11   3   45.10    8.44
   3  11  -3   30.91   15.87
  -3  11   3   36.59    8.05
   3  11  -3   43.89   11.66
   3  11  -2  225.91   15.10
   3  11  -2  192.49   13.71
   3  11  -2  249.43   15.83
   3  11  -2  230.28   17.41
   3  11  -2  276.40   29.76
  -3  11   2  281.88   12.91
   3  11  -2  168.50   16.66
  -3  11   2  297.04   14.05
  -3  11   2  294.43   13.66
  -3  11   2  276.66   14.32
   3  11  -2  184.91   21.27
  -3  11   2  296.25   16.87
   3  11  -1  178.37   13.84
   3  11  -1  146.20   14.36
   3  11  -1  142.31   11.37
   3  11  -1  200.51   27.14
  -3  11   1  164.71   10.04
  -3  11   1  171.40   11.18
   3  11  -1  151.43   21.16
  -3  11   1  201.78   14.08
  -3  11   1  155.02   10.36
  -3  11   1  161.55   11.46
   3  11   0    7.61   12.10
   3  11   0   17.88   11.22
   3  11   0    8.80   10.05
   3  11   0   14.46    8.01
   3  11   0   15.99   10.59
  -3  11   0   13.69    6.05
   3  11   0   -0.74   20.43
  -3  11   0    9.29    8.75
  -3  11   0   13.73    6.39
   3  11   0    5.43    7.24
  -3  11   0    7.10    7.41
   3  11   0    7.38   16.38
  -3  11   0    4.36    6.16
   3  11   1  111.31   15.60
   3  11   1  102.71   13.98
  -3  11  -1  144.35    9.09
   3  11   1  119.43   11.32
   3  11   1  107.53   12.92
   3  11   1  120.21   10.86
  -3  11  -1  132.09   11.79
   3  11   2   42.08    9.71
  -3  11  -2   44.17    7.08
   3  11   2   43.81   11.27
   3  11   2   39.98   12.48
   3  11   2   30.21    8.84
  -3  11  -2   46.36    9.40
   3  11   2   48.93    9.49
   3  11   2   41.09   13.25
   3  11   3    7.23    8.45
   3  11   3   24.07   12.18
   3  11   3   26.26   11.11
  -3  11  -3   18.88    8.10
  -3  11  -3   14.51    7.54
   3  11   3   25.77    9.62
  -3  11  -3   18.75    7.59
   3  11   3    9.11    9.09
  -3  11  -3    8.55    6.89
  -3  11  -4   39.54    8.20
   3  11   4   57.94   10.29
   3  11   4   46.87    8.74
   3  11   4   53.48   10.22
   3  11   4   49.83   12.16
   3  11   5    2.04    7.70
  -3  11  -5   17.09    7.94
  -3  11  -5    3.65    6.69
   3  11   5   11.44    8.89
  -3  11  -5   21.38    7.68
   3  11   6    8.20    6.87
   3  11   6    7.86    7.90
  -3  11  -6   15.02    7.22
  -3  11  -6    3.40    5.20
  -3  11  -7    4.88    4.90
   3  11   7    2.30    6.86
   3 -11   8   17.61    3.92
   3  11   8   17.77    4.39
  -3  12   9   25.39    5.71
   3  12  -9   20.08    7.22
   3  12  -9   33.37    7.63
   3  12  -8    9.96    8.83
   3  12  -8   20.97    9.62
  -3  12   8    9.92    6.37
   3  12  -7   35.06   10.67
   3  12  -7   48.88   11.60
  -3  12   7   29.79    6.95
  -3  12   7   39.19    7.92
   3  12  -6   76.16   12.52
  -3  12   6   56.54    8.69
  -3  12   6   70.14    8.58
   3  12  -6   78.48   12.90
  -3  12   5   13.62   13.32
   3  12  -5   23.18   11.59
  -3  12   5    9.74    7.96
  -3  12   5   18.57    8.34
   3  12  -5   13.70   11.83
   3  12  -4  340.83   22.23
   3  12  -4  369.68   31.97
   3  12  -4  356.90   21.56
  -3  12   4  431.85   18.39
   3  12  -3  180.26   14.22
   3  12  -3  161.19   16.49
   3  12  -3  171.36   26.60
  -3  12   3  230.40   11.91
   3  12  -3  172.92   16.79
  -3  12   3  256.18   13.38
   3  12  -3  148.54   20.89
  -3  12   3  296.41   13.44
  -3  12   3  220.06   15.70
   3  12  -2   63.37   11.50
   3  12  -2   43.73    9.07
   3  12  -2   40.65    9.16
   3  12  -2   42.51   11.97
  -3  12   2   64.03   11.06
   3  12  -2   64.47   23.31
  -3  12   2   73.47    7.54
  -3  12   2   91.57    9.17
   3  12  -2   53.20   17.78
  -3  12   2   80.40    8.63
  -3  12   2   74.70    8.70
   3  12  -2   58.07   12.77
   3  12  -1   66.98   12.76
   3  12  -1   66.45    9.93
   3  12  -1   97.73   12.79
   3  12  -1   59.96    9.75
  -3  12   1  107.69    8.39
  -3  12   1  120.81    9.87
   3  12  -1   70.15   18.69
  -3  12   1  123.19    9.06
  -3  12   1  120.67    9.98
   3  12   0  152.89   15.32
  -3  12   0  160.34    9.66
   3  12   0  154.40   12.01
   3  12   0  120.58   11.60
   3  12   0  149.84   13.69
   3  12   0  173.35   14.53
  -3  12   0  158.50   10.21
   3  12   0  164.39   11.48
   3  12   0   92.85   20.27
  -3  12   0  148.13    9.86
  -3  12   0  167.71   11.97
  -3  12   0  189.15   14.36
   3  12   1  522.07   29.11
  -3  12  -1  628.79   23.94
   3  12   1  580.80   25.98
   3  12   1  510.40   25.10
   3  12   1  591.17   26.87
   3  12   1  594.75   25.87
  -3  12  -1  629.15   27.76
   3  12   2   39.30   13.40
   3  12   2   58.64   13.44
   3  12   2   64.04   11.71
   3  12   2   47.62    9.62
  -3  12  -2   72.25   10.53
   3  12   2   72.71   10.39
  -3  12  -2  112.72   10.87
  -3  12  -2  128.99    9.38
   3  12   2   69.24   10.42
  -3  12  -2  128.53    8.62
   3  12   3    1.29    8.09
   3  12   3   10.25    9.32
  -3  12  -3   17.49    7.43
  -3  12  -3    6.48    7.77
   3  12   3   14.60    9.43
   3  12   3   18.41   12.21
   3  12   4   24.99    8.34
  -3  12  -4   31.99    7.51
  -3  12  -4   50.36    8.40
  -3  12  -4   30.93    7.91
   3  12   4   44.54    9.87
   3  12   5    1.73    7.26
  -3  12  -5    3.96    6.24
   3  12   5   13.67    8.70
  -3  12  -6    6.92    6.03
   3  12   6    8.70    7.31
  -3  12  -6    0.74    4.68
  -3  12  -6   15.28    6.59
  -3  12  -7    5.47    4.28
   3  12   7   17.15    5.98
   3  13  -9    7.81    4.19
   3  13  -9   10.64    6.01
   3  13  -9    5.77    5.62
  -3  13   8   21.01    6.12
   3  13  -8   34.07    8.91
   3  13  -8   30.31    8.28
  -3  13   7   71.65    7.98
   3  13  -7   92.55   11.76
  -3  13   7   56.88    7.06
   3  13  -7   75.50   11.03
  -3  13   6    8.60    7.39
   3  13  -6   19.15   10.65
  -3  13   6   20.53    8.25
  -3  13   6   18.14    7.31
   3  13  -6   15.46   11.22
  -3  13   5  137.90   10.90
   3  13  -5  141.20   12.07
   3  13  -5  136.61   14.95
  -3  13   5  162.95   16.36
   3  13  -5  134.70   14.82
  -3  13   5  173.95   11.48
  -3  13   5  156.26   11.03
   3  13  -4  252.94   15.86
   3  13  -4  250.48   18.53
  -3  13   4  321.99   21.92
  -3  13   4  263.16   12.98
   3  13  -4  239.40   18.30
  -3  13   4  307.07   14.91
   3  13  -4  191.96   21.60
   3  13  -3  463.56   25.20
  -3  13   3  562.57   22.98
   3  13  -3  483.74   28.04
  -3  13   3  592.97   24.20
  -3  13   3  634.55   24.20
  -3  13   3  575.35   24.63
   3  13  -3  387.26   31.99
   3  13  -2   28.64   11.16
  -3  13   2   33.02    6.70
   3  13  -2   14.87   11.95
   3  13  -2   27.19    8.22
  -3  13   2   41.19    8.60
  -3  13   2   26.21    7.83
   3  13  -2   18.77   18.60
  -3  13   2   31.56   10.73
  -3  13   2   25.69    8.02
   3  13  -1   47.78   12.07
   3  13  -1   23.88    8.61
   3  13  -1   33.31   10.54
  -3  13   1   47.69    7.03
  -3  13   1   46.70    8.52
   3  13  -1   31.76   17.84
  -3  13   1   55.54    7.96
  -3  13   1   49.31    8.58
   3  13  -1   33.47   11.96
   3  13  -1   18.67    8.74
  -3  13   1   43.34    6.51
   3  13   0  241.30   16.68
   3  13   0  194.97   13.90
   3  13   0  226.00   15.55
   3  13   0  221.03   15.87
   3  13   0  209.69   13.56
  -3  13   0  226.02   12.41
  -3  13   0  254.36   16.77
  -3  13   0  278.22   14.95
   3  13   0  207.70   17.92
  -3  13   0  263.36   12.32
   3  13   0  231.88   14.70
   3  13   1  189.01   14.28
   3  13   1  232.72   16.02
   3  13   1  233.57   14.65
  -3  13  -1  336.65   14.02
  -3  13  -1  251.86   16.64
  -3  13  -1  298.42   13.11
   3  13   1  198.10   18.43
   3  13   1  218.62   14.99
   3  13   2   34.45    8.80
   3  13   2   40.06   10.51
   3  13   2   45.32    9.40
  -3  13  -2   36.88    7.46
  -3  13  -2   37.97    9.30
  -3  13  -2   26.72    8.46
   3  13   2   44.32    9.90
  -3  13  -2   26.29    6.83
   3  13   2   45.52   13.06
   3  13   3   33.74    8.71
   3  13   3   35.82    9.59
   3  13   3   57.65   10.03
  -3  13  -3   52.71    8.19
  -3  13  -3   29.78    8.23
   3  13   4   24.10    9.07
   3  13   4    2.59    9.90
   3  13   4    8.38    7.78
  -3  13  -4   11.85    7.46
  -3  13  -4   18.65    7.33
   3  13   5    8.99    6.86
  -3  13  -5   11.58    6.51
  -3  13  -5    8.07    5.91
   3  13   5   10.88    7.97
  -3  13  -6   25.02    5.64
   3  13   6   25.79    6.83
  -3  13  -7    6.16    3.33
   3  13   7   10.90    4.75
   3  14  -8    6.10    4.52
   3  14  -8   -0.24    7.19
   3  14  -8    7.82    6.71
  -3  14   7   80.88    7.82
   3  14  -7   71.86    7.64
  -3  14   7   60.94    7.00
   3  14  -7   74.03   10.03
   3  14  -6   22.53    7.17
  -3  14   6   20.76    6.98
   3  14  -6   31.90   10.16
  -3  14   6   30.55    7.70
  -3  14   6   23.52    6.95
   3  14  -5   31.44    7.69
  -3  14   5   41.03    7.88
   3  14  -5   33.09   11.04
  -3  14   5   51.43   12.84
  -3  14   5   28.60    5.51
  -3  14   5   55.05    8.28
   3  14  -5    9.30   12.93
  -3  14   5   46.18    8.09
  -3  14   4   57.27    8.64
   3  14  -4   55.98    8.70
   3  14  -4   66.50   12.41
  -3  14   4   61.76    6.66
  -3  14   4   85.76    9.21
   3  14  -4   65.03   16.72
   3  14  -3  290.78   20.42
  -3  14   3  417.49   24.92
  -3  14   3  312.12   14.94
  -3  14   3  358.37   16.53
  -3  14   3  374.70   16.50
  -3  14   3  315.87   16.64
   3  14  -3  253.61   24.82
  -3  14   2   28.93    6.32
  -3  14   2   34.98    8.33
  -3  14   2   39.35    7.93
   3  14  -2   22.59   18.25
  -3  14   2   46.12    8.08
   3  14  -2   33.08   11.08
   3  14  -2   30.51   12.20
   3  14  -2   40.96    8.49
   3  14  -1   44.90    8.83
   3  14  -1   44.29   10.31
  -3  14   1   61.15    8.78
   3  14  -1   47.22   18.43
  -3  14   1   72.27    8.28
   3  14  -1   29.05   11.82
   3  14  -1   52.81    9.28
  -3  14   1   48.71    6.33
   3  14  -1   68.84   12.28
   3  14   0  184.08   15.14
   3  14   0  121.30   13.34
   3  14   0  126.77   11.61
   3  14   0  150.34   12.93
   3  14   0  143.46   11.09
  -3  14   0  158.17   14.19
  -3  14   0  176.53   12.46
  -3  14   0  203.68   10.24
   3  14   0  163.75   16.24
  -3  14   0  196.37    9.93
   3  14   0  156.68   12.53
   3  14   1  157.84   12.39
   3  14   1  175.12   13.52
   3  14   1  176.27   12.47
  -3  14  -1  165.96   13.86
   3  14   1  153.37   16.50
  -3  14  -1  188.56   10.67
   3  14   1  178.65   13.28
   3  14   2  128.96   11.70
   3  14   2  143.77   12.51
   3  14   2  174.24   12.37
  -3  14  -2  147.49   12.01
   3  14   2  165.42   12.65
   3  14   3   12.92   10.63
   3  14   3   28.41    8.17
   3  14   3   34.59    9.16
   3  14   3   41.46    9.09
  -3  14  -3   40.43    7.52
  -3  14  -3   28.15    8.05
   3  14   4   29.93    7.45
  -3  14  -4   32.31    7.09
   3  14   4   33.12    8.44
   3  14   4   26.58    8.48
  -3  14  -4   39.01    7.31
  -3  14  -4   30.81    6.91
  -3  14  -5   10.02    5.24
  -3  14  -5   14.29    6.13
  -3  14  -6    0.56    4.34
   3  15  -8    4.31    5.06
  -3  15   8   22.67    4.09
   3  15  -7    0.89    7.11
  -3  15   7    6.51    5.51
   3  15  -6    4.88    8.69
  -3  15   6   18.90    6.68
  -3  15   6    5.08    5.95
  -3  15   5   10.45    6.67
  -3  15   5    9.14   11.42
   3  15  -5   13.37    9.69
  -3  15   5   20.96    7.08
   3  15  -5    9.70   12.05
  -3  15   5   19.65    7.12
  -3  15   4   63.58    8.42
  -3  15   4  101.21   15.06
   3  15  -4   66.29   11.93
  -3  15   4  102.12    8.78
   3  15  -4   41.10   15.45
  -3  15   3   12.93    7.18
  -3  15   3   14.15   15.29
   3  15  -3   27.80   11.10
  -3  15   3   16.42    7.65
   3  15  -3    3.28   15.29
  -3  15   3   13.09    6.65
  -3  15   3   26.95    7.94
   3  15  -2  131.88   13.08
  -3  15   2  276.98   21.60
  -3  15   2  211.98   12.17
   3  15  -2  147.63   16.08
   3  15  -2  121.32   20.70
  -3  15   2  260.86   12.39
  -3  15   2  222.96   13.08
  -3  15   2  265.48   20.53
   3  15  -1  148.72   15.47
   3  15  -1  155.98   11.50
   3  15  -1  144.81   12.07
  -3  15   1  168.60   11.53
   3  15   0   52.91    9.25
  -3  15   0   57.61    6.24
   3  15   0   40.61   12.40
   3  15   0   37.57    9.38
   3  15   0   35.94    8.57
   3  15   0   45.45   10.55
  -3  15   0   48.94    8.96
   3  15   1   42.31    8.43
   3  15   1   27.54    8.84
   3  15   1   48.56    9.38
  -3  15  -1   58.57   15.18
  -3  15  -1   48.77    7.24
   3  15   1   29.76    8.03
  -3  15  -1   62.22    6.73
   3  15   2   80.76    9.35
   3  15   2   92.90   12.05
  -3  15  -2   98.78    8.82
   3  15   2   89.82   10.33
   3  15   2   96.78    9.64
  -3  15  -2   96.66    9.99
  -3  15  -2  124.30    8.51
   3  15   3   46.15    8.00
   3  15   3   23.37   10.35
  -3  15  -3   50.91    7.51
   3  15   3   61.58    9.08
   3  15   3   64.93    8.72
  -3  15  -3   53.49    7.99
  -3  15  -3   79.43    7.45
  -3  15  -4   13.50    5.90
   3  15   4    8.26    7.09
   3  15   4   24.23    7.63
  -3  15  -4   12.19    5.88
  -3  15  -4   11.94    5.92
   3  15   5    2.44    6.32
  -3  15  -5    8.29    4.35
   3  15   5   15.70    6.31
  -3  15  -6   10.51    3.25
  -3  16   7   19.11    4.41
   3  16  -7   13.41    5.81
  -3  16   6   21.04    5.59
   3  16  -6   12.79    7.59
  -3  16   5   13.93    6.18
  -3  16   5    3.01    9.62
   3  16  -5    8.98    8.62
  -3  16   4    4.02    6.13
  -3  16   4   11.55   12.14
   3  16  -4   16.11    9.58
  -3  16   4   11.67    6.58
   3  16  -4    2.50   12.71
  -3  16   3   29.68    6.83
  -3  16   3   49.55   14.55
   3  16  -3   27.75   10.25
  -3  16   3   37.55    7.08
   3  16  -3   10.33   14.51
  -3  16   3   33.95    6.58
   3  16  -2   74.92   12.36
   3  16  -2   78.09   17.23
  -3  16   2  123.70    9.26
  -3  16   2  124.64   14.86
  -3  16   2  127.20   16.60
   3  16  -1   48.04   11.89
   3  16  -1   69.26    8.69
   3  16  -1   61.42   10.20
   3  16  -1   47.81   10.55
  -3  16   1   88.90    8.86
  -3  16   1   87.63   15.47
   3  16   0    4.41   10.66
   3  16   0   -0.15    7.63
  -3  16   0   14.04   14.22
   3  16   0    7.08    7.33
   3  16   0   12.29    9.72
  -3  16   0   19.51    7.64
  -3  16  -1   47.29    6.58
   3  16   1   37.27    8.37
   3  16   1   24.90    6.83
   3  16   1   33.57    7.51
   3  16   1   20.31   10.25
   3  16   2   25.64    6.96
  -3  16  -2   32.72    6.19
   3  16   2   25.19    7.94
   3  16   2   21.57    6.94
  -3  16  -2   27.31    7.51
  -3  16  -2   38.16    5.83
  -3  16  -3   18.63    5.80
   3  16   3   18.54    7.41
   3  16   3    9.63    6.72
  -3  16  -3   17.84    6.32
  -3  16  -3   27.89    5.48
  -3  16  -4   14.39    4.94
   3  16   4    9.79    6.41
  -3  16  -4   13.10    4.99
  -3  16  -5    3.54    3.69
  -3  16  -5    6.86    7.37
   3  16   5   10.01    4.92
   3  17  -6   16.65    6.05
   3  17  -6   16.27    6.40
  -3  17   6   23.63    4.20
  -3  17   5    2.10    4.98
   3  17  -5    3.26    7.18
   3  17  -4   -2.41    8.25
  -3  17   4    8.47   10.07
   3  17  -3   63.78   10.47
  -3  17   3  110.93   13.52
   3  17  -2   95.56   11.87
   3  17  -2   82.44   10.28
  -3  17   2  147.32    8.80
  -3  17   2  154.95   15.00
   3  17  -1  154.00   14.10
   3  17  -1  133.50   11.82
   3  17  -1  103.54   11.83
  -3  17   1  239.79   11.77
  -3  17   1  296.74   18.54
   3  17   0   80.71    8.20
  -3  17   0   85.19    8.41
  -3  17   0  111.46   15.15
  -3  17   0  104.67   13.88
   3  17   1   14.92    6.93
  -3  17  -1   35.74   12.72
  -3  17  -2   23.55    6.41
  -3  17  -2   22.82   11.92
   3  17   2   23.99    6.91
  -3  17  -2   16.83    4.91
   3  17   3    9.31    6.03
  -3  17  -3    2.29    4.99
  -3  17  -3    5.98    4.41
   3  17   4   19.00    5.08
  -3  17  -4   11.75    3.79
  -3  17  -4   13.92    3.97
  -3  17  -4    8.80    7.94
   3  18  -5    4.01    5.45
   3  18  -4    4.94    6.98
   3  18  -4   18.26    7.01
  -3  18   4   14.62    8.08
   3  18  -3   34.85    8.34
   3  18  -3   38.74    8.53
   3  18  -2   18.17    8.44
   3  18  -2    5.93    7.38
  -3  18   2   19.48    5.22
  -3  18   2   26.60   10.46
   3  18  -1   -6.95    7.03
  -3  18   1   44.88    6.33
   3  18   0  -12.35    7.44
  -3  18   0   10.87    5.96
  -3  18   0   15.93   10.16
  -3  18   0   12.06    9.99
  -3  18  -1   42.68   10.57
   3  18   1   -6.44    7.33
   3  18   2   16.08    5.28
  -3  18  -2    7.15    4.98
  -3  18  -2    2.30    9.10
   3  18   3   10.07    4.48
  -3  18  -3    3.54    3.87
   3  19  -4   58.23    5.90
   3  19  -4   70.98    6.12
   3  19  -3   23.13    6.02
  -3  19   2   16.58    7.70
  -3  19   1    9.63    7.89
   3  19   0   70.49    6.25
  -3  19   0   41.99    5.30
  -3  19  -1   32.19    8.09
  -3  19  -1   18.28    4.52
  -3  19  -2    6.91    5.89
  -3  19  -2    7.85    3.28
  -4   0  12   32.11    4.29
   4   0 -12   31.78    3.68
  -4   0  11   29.56    7.39
   4   0 -11   16.63    6.47
  -4   0  10   27.09    9.08
   4   0 -10   37.01    8.37
  -4   0   9   96.97   11.15
   4   0  -9  102.23   10.61
  -4   0   8  147.35   12.82
   4   0  -8  159.00   16.84
   4   0  -8  184.77   12.75
  -4   0   7   69.49    9.86
   4   0  -7   94.34   13.52
   4   0  -7   86.58    9.60
   4   0  -6  -11.18   13.90
   4   0  -6    3.45    9.45
   4   0  -5    4.30   11.77
   4   0  -4  892.72   40.88
  -4   0   4  902.37   38.37
  -4   0   3   86.83   10.46
  -4   0   2  617.69   29.50
  -4   0   2  588.51   27.94
   4   0  -2  650.58   29.71
  -4   0   1  546.65   26.51
   4   0  -1  515.90   25.82
   4   0   0 1428.91   58.05
   4   0   1   76.50   11.36
   4   0   2  519.92   27.21
   4   0   3  699.87   34.52
  -4   0  -4   -2.02    8.07
  -4   0  -4   -3.30   11.48
  -4   0  -4    0.32    7.37
  -4   0  -5   14.82    8.25
  -4   0  -5   12.75   10.95
  -4   0  -5    9.73    7.57
  -4   0  -6   15.14    8.15
  -4   0  -7   43.78    9.38
  -4   0  -7   68.73    8.27
  -4   0  -8  109.32    7.73
   4  -1 -12    6.20    2.96
  -4   1  12    9.30    3.91
   4  -1 -11    1.66    5.86
  -4  -1  11   19.26    6.92
  -4   1  11    0.12    7.02
   4  -1 -10   15.36    7.74
  -4  -1  10    3.13    8.39
  -4   1  10    8.83    8.62
   4  -1  -9   10.81    8.11
  -4   1   9    7.02    9.23
  -4  -1   9    2.46    9.07
   4  -1  -8   52.20    9.10
   4  -1  -8   58.45   12.96
  -4  -1   8   48.55    9.94
  -4   1   8   35.78    9.79
   4  -1  -7   59.07    8.61
   4  -1  -7   55.21   12.62
  -4  -1   7   36.22    8.72
  -4   1   7   32.03    9.19
   4   1  -6   25.60   14.28
   4  -1  -6   37.24   13.80
  -4  -1   6   52.41    8.73
   4   1  -5    6.49   12.08
   4  -1  -5    1.89   11.62
  -4  -1   5    6.88    6.86
   4   1  -4  484.65   26.28
  -4   1   4  464.71   23.50
  -4  -1   3   27.20    8.55
  -4   1   3   17.84    8.88
  -4   1   2   37.00    9.78
   4  -1  -2   25.65   10.66
  -4  -1   1  185.70   15.17
   4  -1  -1  198.99   14.72
  -4  -1   0  581.88   27.90
   4  -1   0  561.35   27.31
  -4  -1  -1 1271.94   53.09
   4  -1   1 1298.25   53.25
  -4  -1  -2   77.75   11.94
   4  -1   2   67.46   12.12
  -4  -1  -3  152.83   15.15
  -4   1  -3  133.17   16.12
   4  -1   3  145.97   15.23
  -4  -1  -4  189.64   12.74
  -4   1  -4  224.12   13.02
  -4   1  -4  244.96   19.05
  -4  -1  -4  255.60   19.44
  -4   1  -4  191.61   13.12
  -4  -1  -4  214.39   19.09
  -4   1  -4  214.93   19.62
  -4   1  -5   -1.92    7.91
  -4  -1  -5   13.59    8.07
  -4   1  -5   12.63    8.32
  -4   1  -5   -2.02   10.86
  -4  -1  -5    3.30   10.15
  -4   1  -5   -1.84   12.04
  -4  -1  -5  -11.67   11.94
  -4  -1  -6   18.76    7.97
  -4   1  -6   16.99    8.38
  -4  -1  -6   15.41    8.64
  -4   1  -7  179.80   12.85
  -4  -1  -7  236.33   13.96
  -4  -1  -7  194.46   11.67
  -4   1  -7  217.12   12.33
  -4   1  -8   51.60    6.51
  -4  -1  -8   64.49    7.64
  -4  -1  -9   13.77    3.73
  -4   2  12    7.49    3.67
  -4   2  11    6.20    6.96
  -4  -2  11    6.85    6.58
   4   2 -11    5.19    5.84
   4  -2 -11    3.16    5.70
  -4   2  10   34.72    9.02
  -4  -2  10   29.47    8.30
   4   2 -10   19.77    7.73
   4  -2 -10   26.09    7.73
  -4  -2   9   15.13    8.69
  -4   2   9   14.90    9.78
   4   2  -9   20.04    8.43
   4  -2  -9   22.55    8.23
  -4  -2   8   58.69    9.99
  -4   2   8   66.40   10.54
   4   2  -8   78.73    9.75
   4  -2  -8   62.55    9.34
  -4  -2   7   64.23    9.60
  -4   2   7   86.47   10.40
   4  -2  -7   91.65   13.67
   4   2  -7   89.06   13.63
   4   2  -7   90.33    9.74
   4  -2  -7   83.56    9.44
   4  -2  -6  317.95   23.34
  -4   2   6  388.44   18.99
  -4  -2   6  386.29   18.92
   4   2  -6  344.70   17.78
   4  -2  -6  354.36   17.70
   4   2  -5   40.11   13.55
   4  -2  -5   26.79   11.32
  -4   2   5   25.47    7.61
  -4  -2   5   24.73    7.30
   4   2  -4  110.16   14.60
  -4   2   4  104.20   11.64
  -4   2   4  105.60    8.92
  -4  -2   4   96.75    8.76
  -4  -2   3   15.63    7.66
  -4   2   3   23.28    9.10
  -4  -2   2   14.07    8.03
  -4   2   2   13.52    9.04
  -4   2   2    1.04    9.97
  -4  -2   2    7.27    9.75
   4   2  -2   19.36   10.34
   4  -2  -2   13.27    9.72
  -4   2   1  251.86   16.64
  -4  -2   1  250.92   16.76
   4  -2  -1  238.62   15.76
   4   2  -1  246.60   16.11
  -4   2   0   74.52   11.24
  -4  -2   0   55.52   11.01
   4   2   0   66.45   11.26
   4  -2   0   72.97   10.94
  -4   2  -1  804.77   36.30
  -4  -2  -1  784.41   36.25
   4   2   1  858.68   36.80
   4  -2   1  818.29   36.35
  -4   2  -2   69.22   11.36
  -4  -2  -2   67.95   11.42
   4   2   2   64.13   12.10
   4  -2   2   69.61   12.24
  -4   2  -3  274.21   18.52
  -4  -2  -3  266.54   18.76
   4   2   3  234.52   18.96
   4  -2   3  242.01   18.50
  -4   2  -4   40.75    8.67
  -4  -2  -4   35.14   12.40
  -4   2  -4   49.34   12.96
  -4  -2  -4    7.81    8.03
  -4   2  -4   41.16    8.77
  -4  -2  -4   22.60   11.33
  -4   2  -4   29.97   12.84
  -4   2  -5   30.04    8.68
  -4  -2  -5   31.69    8.28
  -4   2  -5   31.18    8.76
  -4  -2  -5   20.16   10.43
  -4  -2  -5   26.04   12.21
  -4   2  -5   29.05   12.09
  -4  -2  -6   47.07    9.36
  -4   2  -6   54.49    9.21
  -4  -2  -6   32.91    7.94
  -4   2  -6   45.73    8.97
  -4  -2  -7   54.81    8.83
  -4   2  -7   53.67    8.85
  -4   2  -7   54.03    8.22
  -4  -2  -8   38.77    6.73
  -4   2  -8   35.87    6.68
  -4   2  -8   30.15    6.25
  -4  -2  -8   17.97    7.22
  -4   2  -9   12.45    3.41
  -4  -2  -9   10.83    3.39
   4   2   9    9.52    4.00
  -4   3  11   19.70    6.91
  -4  -3  11   17.41    6.42
   4   3 -11    8.90    5.44
   4  -3 -11    3.34    5.18
  -4   3  10   33.69    8.97
  -4  -3  10   34.20    8.45
   4   3 -10   34.11    7.71
   4  -3 -10   32.75    7.47
  -4   3   9   35.18    9.87
  -4  -3   9   24.07    8.76
   4   3  -9   34.89    8.54
   4  -3  -9   29.11    8.27
  -4  -3   8   26.95    8.99
  -4   3   8   36.73    9.86
   4   3  -8   32.01    8.69
   4  -3  -8   30.15    8.21
  -4  -3   7   38.19    8.99
  -4   3   7   64.12   10.03
   4   3  -7   46.50    8.73
   4  -3  -7   56.12    8.40
  -4   3   6  109.15   10.81
   4   3  -6  128.85   10.31
   4  -3  -6  137.41   10.10
  -4   3   6  174.21   12.06
  -4  -3   6  154.50   11.56
   4  -3  -6  145.09   15.67
  -4   3   5   48.27    8.26
  -4  -3   5   46.30    7.93
   4   3  -5   47.95   14.50
   4  -3  -5   63.43   12.52
  -4   3   4   23.81    6.85
  -4  -3   4   25.90    6.60
   4   3  -3   53.35   11.27
   4  -3  -3   57.19   10.93
  -4  -3   3   39.95    7.86
   4   3  -2  194.54   14.32
   4  -3  -2  180.21   13.84
  -4  -3   2  155.02   13.88
  -4   3   2  172.63   14.34
  -4  -3   2  155.80   11.86
   4   3  -1   22.23    9.36
   4  -3  -1   18.69    9.16
  -4   3   1    9.87    9.52
  -4  -3   1    4.41    9.45
   4   3   0   38.51   10.08
   4  -3   0   31.96    9.45
  -4   3   0   33.35   10.10
  -4  -3   0   48.54   10.41
   4   3   1  138.14   13.46
   4  -3   1  137.39   12.84
  -4   3  -1  148.81   13.08
  -4  -3  -1  126.28   12.78
   4   3   2  224.94   16.99
   4  -3   2  228.05   16.90
  -4   3  -2  207.51   15.93
  -4  -3  -2  182.22   15.76
  -4   3  -3   59.17   11.75
  -4  -3  -3   48.44   11.65
   4   3   3   59.88   10.27
  -4   3  -3   56.20    8.41
  -4  -3  -3   54.91   12.06
  -4   3  -3   62.69   14.02
   4   3   3   77.85   12.83
   4  -3   3   59.35   11.71
  -4  -3  -4   68.20   13.20
  -4   3  -4   80.72   13.31
  -4   3  -4   58.50    9.22
  -4   3  -4   68.71    9.01
  -4  -3  -4   39.20    8.44
  -4  -3  -4   53.16   11.87
  -4   3  -4   51.61   13.58
  -4  -3  -5  100.99    9.88
  -4   3  -5  139.48   11.13
  -4   3  -5  124.29   11.20
  -4   3  -6   72.36    9.74
  -4  -3  -6   73.14    9.84
  -4   3  -6   79.80    9.85
  -4  -3  -7   27.89    7.73
  -4   3  -7   34.40    7.91
  -4   3  -7   33.46    7.93
  -4  -3  -8    7.15    5.73
  -4   3  -8   12.14    5.79
  -4   3  -8   14.79    5.97
  -4  -3  -8    5.68    7.07
   4   3   9    6.63    3.64
  -4  -4  11   16.63    5.92
   4   4 -11   19.18    5.18
   4  -4 -11   11.99    4.88
  -4   4  10    8.27    8.43
  -4  -4  10    7.74    7.42
   4   4 -10    4.25    7.67
   4   4 -10    3.15    6.69
   4  -4 -10    2.89    6.32
  -4   4   9   61.68   10.51
  -4  -4   9   45.31    8.99
   4   4  -9   49.20    9.78
   4   4  -9   55.42    8.70
   4  -4  -9   59.55    8.33
   4   4  -8    7.37    9.39
  -4   4   8   -0.12    7.61
   4   4  -8   13.18    7.98
   4  -4  -8   24.44    7.69
  -4   4   8   10.08    9.34
  -4  -4   8    2.28    8.31
  -4   4   7   11.20    7.70
   4   4  -7   24.68    7.91
   4  -4  -7   35.69    7.69
  -4   4   7   44.39    9.71
   4   4  -6   74.19    8.79
   4  -4  -6   80.85    8.31
  -4   4   6  101.60   10.17
  -4  -4   6   92.59    9.71
  -4   4   6   70.63    9.98
   4  -4  -5   89.08   13.02
  -4   4   5  111.88    9.76
  -4  -4   5  104.60    9.46
  -4   4   4   13.94    6.36
  -4  -4   4   16.76    6.28
  -4   4   3   41.49    9.89
   4   4  -3   30.20   11.83
  -4  -4   3   22.56    7.00
   4   4  -3   29.03   10.17
   4  -4  -3   35.66    9.96
  -4   4   2 1403.86   52.13
   4   4  -2 1290.79   51.93
   4  -4  -2 1409.83   52.07
  -4   4   1  194.58   14.78
  -4  -4   1  187.64   14.70
   4   4  -1  201.84   14.40
   4  -4  -1  205.05   13.98
  -4   4   0   41.89    9.89
  -4  -4   0   44.09   10.16
   4   4   0   47.83   10.09
   4  -4   0   53.37    9.46
   4   4   1   16.69   17.11
  -4   4  -1   13.12    9.10
  -4  -4  -1   16.74    9.18
   4   4   1   18.02    9.47
   4  -4   1   15.22    9.32
  -4   4  -2  101.32   12.29
  -4  -4  -2   89.38   12.23
   4   4   2  101.50   13.32
   4  -4   2  124.79   13.72
   4   4   3   12.87   10.52
   4  -4   3   24.33   10.39
   4   4   3   20.45    9.84
  -4   4  -3   12.48    5.77
  -4   4  -3   19.33   10.56
  -4  -4  -3   16.66   10.60
  -4   4  -3   24.56    7.82
  -4  -4  -3   17.33    7.20
  -4   4  -3   27.37    7.63
  -4  -4  -3    6.33    9.59
  -4   4  -4  110.17   13.89
  -4  -4  -4  108.38   14.24
  -4  -4  -4   73.53    9.07
  -4   4  -4  101.69   10.54
  -4   4  -5  217.51   13.17
  -4   4  -5  170.90   11.40
   4   4   5  196.72   13.23
  -4   4  -5  207.93   13.59
  -4   4  -6  196.23   12.58
  -4  -4  -6  178.06   13.13
  -4   4  -6  192.25   13.17
  -4   4  -7   83.87    9.12
  -4  -4  -7   82.40    8.95
  -4   4  -7   81.46    8.77
  -4   4  -8    6.17    5.81
  -4  -4  -8   11.19    6.98
  -4  -4  -8    8.06    5.39
  -4   4  -8    7.98    5.24
   4   5 -11   28.47    4.57
   4  -5 -11   27.50    4.31
  -4  -5  11   23.61    5.51
   4   5 -10   37.70    8.11
   4   5 -10   45.37    6.96
   4  -5 -10   46.28    6.67
  -4  -5  10   35.02    7.44
   4   5  -9   20.70    9.52
  -4   5   9   17.70    7.45
   4   5  -9   27.51    7.69
   4  -5  -9   22.06    7.23
  -4   5   9   32.88    9.78
  -4  -5   9   20.62    8.03
   4   5  -8   35.79   10.82
  -4   5   8    3.17    7.88
   4  -5  -8   16.68    7.26
   4   5  -8   10.59    7.64
  -4   5   8    4.82    9.82
  -4  -5   8   11.89    8.71
   4   5  -7   31.58   10.10
  -4   5   7   18.17    9.67
  -4   5   7    8.99    8.11
   4  -5  -7   16.73    6.95
   4   5  -7   31.92    8.23
   4   5  -6  120.48    9.88
   4  -5  -6  110.80    9.30
   4   5  -6  108.88   22.76
  -4   5   6   83.83    9.49
  -4   5   6  101.53   10.86
  -4   5   6  132.06   11.06
  -4  -5   6  123.97   10.42
  -4   5   5   28.14    7.46
  -4  -5   5   22.65    6.90
  -4   5   4   21.27    6.59
  -4  -5   4   19.24    6.23
   4   5  -4   19.11   12.44
   4   5  -3   41.75   10.29
   4  -5  -3   61.70   10.02
  -4   5   3   48.75    9.93
   4   5  -3   59.89   12.72
   4   5  -2  414.46   21.12
   4  -5  -2  430.53   21.03
   4   5  -2  415.87   23.04
  -4   5   2  483.06   22.18
   4   5  -1  128.43   11.82
   4  -5  -1  147.41   11.46
  -4   5   1  121.32   12.42
   4   5   0   11.79    8.61
   4  -5   0   14.91    8.00
   4   5   0   10.03   18.91
  -4   5   0   15.69    9.00
  -4  -5   0   14.72    8.96
   4   5   1   55.21   10.27
   4  -5   1   54.96    9.87
  -4   5  -1   46.98   10.09
  -4  -5  -1   41.67   10.27
   4   5   1   48.56   17.97
   4   5   2  138.02   14.53
   4  -5   2  163.20   14.58
  -4   5  -2  167.69   14.46
  -4  -5  -2  158.56   14.40
  -4   5  -3   55.32    7.11
  -4   5  -3   83.86   12.18
  -4  -5  -3   50.77   11.50
  -4   5  -3   68.10    8.75
   4   5   3   94.59   11.76
  -4   5  -3   70.46   14.63
  -4   5  -4   92.51    9.86
  -4   5  -4   76.53   12.77
  -4  -5  -4   76.77   12.70
  -4   5  -4   79.47   10.09
  -4   5  -4   86.83   15.38
   4   5   5   66.55    9.67
  -4   5  -5   64.74    8.12
  -4   5  -6  212.28   12.69
  -4   5  -6  179.22   11.20
   4   5   6  161.95   12.09
  -4  -5  -6  200.18   12.96
  -4   5  -6  214.56   12.98
  -4   5  -7   18.90    7.52
  -4  -5  -7    4.22    6.32
  -4   5  -7    2.41    6.11
  -4   5  -8    7.11    5.52
  -4  -5  -8    7.36    4.78
  -4   5  -8    5.21    4.63
   4   6 -10   25.74    7.76
  -4   6  10   28.76    6.31
   4   6 -10   32.50    5.91
   4  -6 -10   31.43    5.60
  -4  -6  10   22.84    6.51
   4   6  -9   57.55   10.07
  -4   6   9   51.63    8.24
   4   6  -9   68.71    7.96
   4  -6  -9   84.38    7.82
  -4  -6   9   39.30    8.14
   4   6  -8   36.13   10.45
   4   6  -8   42.24    7.91
   4  -6  -8   42.74    7.52
  -4   6   8   33.84    8.64
  -4   6   7  192.19   13.95
  -4   6   7  145.12   11.54
   4   6  -7  183.00   14.09
   4   6  -7  170.08   12.03
   4  -6  -7  172.59   11.48
   4   6  -6   22.77   20.04
   4   6  -6   23.91   10.05
  -4   6   6   31.70    9.43
  -4   6   6   22.88    8.23
   4   6  -6   25.35    7.07
   4  -6  -6   21.59    6.56
   4   6  -5  149.00   25.00
  -4   6   5   89.19    9.34
  -4   6   5  109.09   10.65
  -4   6   5  134.53   10.06
  -4  -6   5  116.99    9.47
  -4   6   4  102.43    8.70
  -4  -6   4   86.15    8.38
   4   6  -4  118.14   12.86
   4  -6  -4  108.00   11.68
   4   6  -4  115.33   15.96
   4   6  -4  123.22   23.21
   4   6  -3  165.82   13.68
   4  -6  -3  169.23   13.15
   4   6  -3  164.42   16.25
   4   6  -3  167.10   25.06
  -4   6   3  174.48   13.83
   4  -6  -2  472.24   22.40
   4   6  -2  428.67   22.53
   4   6  -2  430.79   24.72
  -4   6   2  491.45   23.56
   4   6  -1   14.29    8.51
   4  -6  -1   18.92    7.93
  -4   6   1   26.93    9.26
  -4   6   1   15.72    8.58
  -4  -6   1   21.85    8.53
   4   6  -1   16.79    9.65
   4   6  -1   33.06   19.76
   4  -6   0   83.20    9.78
   4   6   0   87.17   10.45
  -4   6   0   77.06   10.68
   4   6   0   77.50   20.62
  -4  -6   0   77.44   10.80
   4  -6   1   87.49   10.70
   4   6   1   78.64   11.03
  -4   6  -1   83.08   11.54
  -4  -6  -1   66.24   11.08
   4   6   1   64.10   19.07
   4   6   2   72.69   11.15
  -4   6  -2   56.02    6.92
  -4   6  -2   69.55   11.23
  -4  -6  -2   41.10   10.40
  -4   6  -2   64.97    8.57
   4   6   2   54.13   10.88
   4  -6   2   81.47   11.14
  -4   6  -2   71.97   13.67
  -4   6  -3  100.56    8.80
  -4   6  -3  150.54   14.04
  -4  -6  -3  109.53   13.40
   4   6   3  156.16   13.77
  -4   6  -3  126.21   16.39
  -4   6  -3  131.18   10.21
  -4   6  -4  277.28   13.94
  -4   6  -4  240.72   17.42
  -4   6  -4  253.41   20.71
  -4   6  -5   62.51    8.34
  -4  -6  -5   45.49    8.47
  -4   6  -5   54.73    8.57
   4   6   5   65.16    9.86
  -4   6  -6   65.90    7.86
   4   6   6   68.17    9.13
  -4  -6  -6   70.15    8.57
  -4   6  -6   72.06    8.34
  -4   6  -7   24.42    7.33
  -4  -6  -7   11.04    6.13
  -4   6  -7   17.51    6.00
  -4  -6  -8    1.88    3.64
  -4   7  11   40.10    5.53
   4   7 -11   38.09    5.01
   4   7 -10   11.08    7.29
  -4   7  10   12.10    5.88
   4   7  -9   13.74    9.32
   4   7  -9    1.54    5.70
   4  -7  -9    3.14    5.23
  -4   7   9   11.52    7.36
   4   7  -8   13.84   10.09
  -4   7   8   18.68    8.34
   4   7  -8    9.36    6.45
   4  -7  -8    3.58    5.84
  -4   7   7  245.14   14.49
   4   7  -7  273.06   16.93
   4   7  -7  260.88   14.41
  -4   7   6  455.14   21.21
   4   7  -6  449.42   23.30
   4   7  -6  483.97   35.68
  -4   7   6  510.53   23.08
   4   7  -5  166.32   26.26
  -4   7   5  130.31   10.67
   4   7  -5  157.76   12.89
  -4   7   5  142.28   12.09
  -4   7   5  170.21   10.97
  -4   7   4   54.49    9.26
   4   7  -4   59.84   10.91
   4  -7  -4   60.36    9.83
   4   7  -4   91.52   23.08
  -4   7   4   60.39    8.61
   4   7  -3   43.14    9.17
   4  -7  -3   40.14    8.38
   4   7  -3   48.12   13.13
   4   7  -3   67.88   22.40
  -4   7   3   45.47    9.79
   4   7  -2   22.75    8.49
   4  -7  -2   31.50    8.03
  -4   7   2   53.89    9.77
   4   7  -2   50.01   11.74
   4  -7  -1  106.79   10.38
   4   7  -1   91.78   10.57
   4   7  -1   88.00   12.10
   4   7  -1  152.48   24.46
  -4   7   1  150.98   12.43
   4   7   0  118.64   11.94
   4  -7   0  128.02   11.29
   4   7   0  135.21   12.97
   4   7   0  156.01   24.45
  -4   7   0  143.61   12.09
  -4  -7   0  114.04   11.87
   4   7   1   62.03   10.29
   4  -7   1   82.45   10.50
   4   7   1   47.13   19.70
  -4   7  -1   69.31   10.31
  -4  -7  -1   66.66   10.31
  -4   7  -2  445.70   19.93
  -4   7  -2  373.60   17.96
  -4   7  -2  445.16   23.41
  -4   7  -2  423.30   18.76
   4   7   2  382.49   22.36
  -4   7  -2  450.88   26.21
  -4   7  -3  317.25   15.58
  -4   7  -3  330.97   16.73
  -4   7  -3  264.27   14.41
  -4   7  -3  313.37   22.51
   4   7   4  185.14   13.62
  -4   7  -4  193.43   12.12
  -4   7  -4  183.59   12.55
  -4   7  -5   27.39    7.67
   4   7   5   35.09    9.31
  -4   7  -5   34.80    8.79
  -4  -7  -5   18.68    7.05
  -4   7  -5   19.32    6.88
  -4   7  -6   35.32    7.19
   4   7   6   55.23    8.64
  -4  -7  -6   26.07    6.69
  -4   7  -6   31.80    6.54
   4   7   6   44.16    9.40
   4   8 -11   13.64    3.62
   4   8 -10   61.38    7.57
  -4   8  10   59.35    6.24
  -4   8  10   65.62    7.83
  -4   8   9    9.79    8.51
   4   8  -9   20.74    8.83
  -4   8   9   17.13    7.23
  -4   8   8    7.59    7.16
   4   8  -8   17.63   10.24
  -4   8   8   19.05    8.34
   4   8  -7    9.76   10.51
  -4   8   7    7.83    8.55
   4   8  -6   32.58   11.04
  -4   8   6   34.07    8.95
   4   8  -6    7.71   19.54
   4   8  -5  127.37   13.23
  -4   8   5  158.31   11.20
   4   8  -5  138.42   25.17
  -4   8   4   80.44   10.27
  -4   8   4   82.12    9.03
  -4   8   4   78.72    9.75
   4   8  -4   77.17   11.19
   4   8  -3   34.62   22.83
   4   8  -3    7.72    7.91
  -4   8   3   14.88    7.27
  -4   8   2   57.62    9.75
   4   8  -2   52.43   12.05
  -4   8   1   17.51    8.71
   4   8  -1   10.33    9.18
   4   8  -1   32.52   21.20
   4   8   0  161.05   25.08
  -4   8   0  169.63   13.56
   4   8   1   24.70   18.53
  -4   8  -1   44.36    7.09
  -4   8  -1   51.13    8.17
   4   8   1   49.42   10.91
  -4   8  -1   54.11   11.71
  -4   8  -2  168.14   10.25
  -4   8  -2  160.70   11.62
   4   8   2  141.16   11.79
  -4   8  -2  168.22   16.41
  -4   8  -2  160.85   10.78
  -4   8  -3  335.57   16.17
   4   8   3  305.14   18.58
  -4   8  -3  328.19   17.14
  -4   8  -3  299.35   15.24
   4   8   3  303.07   17.25
  -4   8  -3  335.19   22.87
   4   8   4  141.07   12.35
   4   8   4  138.34   12.52
  -4   8  -4  151.82   11.01
  -4   8  -4  157.36   11.35
   4   8   5   93.47   11.20
   4   8   5  106.62   11.13
  -4   8  -5  103.31    9.49
  -4   8  -5  111.58   10.03
   4   8   6   74.07    9.69
  -4   8  -6   57.71    8.42
   4   8   6   56.60    8.70
  -4   8  -6   61.26    7.72
  -4   9  10   11.25    5.00
   4   9 -10    5.11    6.15
   4   9  -9    1.97    7.91
  -4   9   9   23.43    6.96
   4   9  -9   19.67    8.55
  -4   9   9   10.78    7.98
   4   9  -8   36.18    9.88
  -4   9   8   47.88    8.57
  -4   9   8   51.62    7.52
   4   9  -8   58.39   10.80
  -4   9   8   49.56    9.79
   4   9  -7   21.55   10.52
   4   9  -7   34.73   11.00
  -4   9   7   29.52    8.71
   4   9  -6  112.35   12.98
  -4   9   6  110.24   10.48
  -4   9   5   20.29    8.74
   4   9  -5   15.92   10.81
   4   9  -5   -5.76   20.86
  -4   9   4   56.71    9.06
   4   9  -4   33.37   11.08
   4   9  -4   59.45   23.60
  -4   9   4   56.41    9.69
   4   9  -3   88.99   10.83
   4   9  -3   92.58   25.02
  -4   9   3   89.42    9.31
  -4   9   3  102.47   11.06
   4   9  -3   73.52   12.03
  -4   9   2   19.99    6.61
  -4   9   2   13.98    7.78
  -4   9   2   23.16    9.31
  -4   9   2   19.13    8.50
   4   9  -2   18.04    8.47
  -4   9   1    6.62    8.03
   4   9  -1   -6.24   21.25
   4   9  -1    8.51    7.93
   4   9  -1    6.81   10.65
  -4   9   1    7.26    6.32
  -4   9   0   11.90    6.71
   4   9   0    3.62   10.77
   4   9   0   23.10   10.79
  -4   9   0    8.53    8.18
   4   9   0   10.40   20.77
  -4   9  -1  184.29   11.69
   4   9   1  172.63   12.04
   4   9   1  174.25   24.75
   4   9   1  203.14   15.13
   4   9   1  153.64   13.97
  -4   9  -1  163.61   15.22
   4   9   2   20.20   12.04
   4   9   2   26.67   11.81
   4   9   2   33.64    8.90
  -4   9  -2   34.00    7.12
  -4   9  -2   29.95    8.20
  -4   9  -2   24.87    7.31
  -4   9  -2   17.48    9.81
   4   9   3   26.74    9.11
  -4   9  -3   19.23    7.04
  -4   9  -3    4.65    7.85
  -4   9  -3   17.01    8.35
   4   9   3   23.05    9.30
  -4   9  -3   19.07    7.67
   4   9   3   37.41   11.83
   4   9   3   15.83   12.07
   4   9   4   80.99   12.34
   4   9   4   90.58   11.01
   4   9   4  104.37   11.30
  -4   9  -4  106.77    9.78
  -4   9  -4  113.74    9.75
   4   9   5   25.24    9.09
  -4   9  -5   26.70    7.79
  -4   9  -5   36.38    8.03
   4   9   5   33.07    9.06
   4   9   6   31.95    8.56
  -4   9  -6   44.04    7.50
   4   9   6   38.47    8.04
  -4   9  -6   46.40    6.98
   4  -9   7   32.31    5.80
  -4   9  -7   12.44    4.57
   4  10 -10   21.47    5.58
  -4  10  10   22.26    4.46
   4  10  -9   14.12    7.26
  -4  10   9   23.92    6.41
   4  10  -9   19.90    8.09
   4  10  -8   29.61    9.33
  -4  10   8   26.12    7.79
  -4  10   8   27.99    6.62
   4  10  -8   33.33   10.11
  -4  10   8   19.07    8.76
   4  10  -7   55.33   11.03
  -4  10   7   77.11    9.50
  -4  10   7   84.58    8.94
   4  10  -7   76.13   12.01
  -4  10   7   74.67   10.73
   4  10  -6   33.34   10.80
  -4  10   6   56.05    9.30
  -4  10   6   53.28    9.20
   4  10  -6   59.51   12.28
   4  10  -5   33.15   21.42
   4  10  -5   12.38   10.58
  -4  10   5   15.85    8.67
  -4  10   5    0.68    7.88
   4  10  -5    7.87   10.98
   4  10  -4   15.57    9.56
  -4  10   4   39.56    8.80
   4  10  -4   26.06   11.55
   4  10  -4   20.57   22.88
  -4  10   4   32.09    9.36
   4  10  -3  138.19   12.90
   4  10  -3  117.80   14.22
  -4  10   3  150.28   13.01
  -4  10   2   35.93   10.07
   4  10  -2   12.96    8.94
  -4  10   2   25.40    7.55
  -4  10   2   14.13    6.61
  -4  10   2   31.07    7.10
   4  10  -1   11.29   21.60
  -4  10   1   21.35    9.82
   4  10  -1    9.75    8.36
   4  10  -1   14.63   11.12
  -4  10   1    9.91    6.61
  -4  10   1   14.98    6.91
   4  10   0  167.94   26.73
  -4  10   0  234.67   12.35
   4  10   0  185.48   15.81
   4  10   0  213.60   15.86
  -4  10   0  236.24   15.73
  -4  10  -1  226.38   13.23
   4  10   1  207.90   13.86
   4  10   1  210.87   26.11
   4  10   1  244.30   16.09
   4  10   1  245.16   17.01
   4  10   1  242.33   16.73
  -4  10  -1  235.35   15.73
   4  10   2   58.28    9.90
  -4  10  -2   56.44   10.05
  -4  10  -2   51.10    8.83
   4  10   2   69.84   10.34
   4  10   2   72.45   12.71
   4  10   2   81.74   13.30
  -4  10  -3   27.54    7.69
   4  10   3   35.65   12.21
   4  10   3   38.81   11.60
   4  10   3   30.12    9.35
  -4  10  -3   28.82    7.21
   4  10   4   19.17    8.96
   4  10   4   19.94   10.90
  -4  10  -4   15.71    7.67
  -4  10  -4   17.84    7.59
   4  10   4   20.89    9.42
   4  10   5   17.79    8.69
  -4  10  -5    6.64    7.27
  -4  10  -5   17.72    7.25
   4  10   5    4.89    8.48
   4  10   6   22.37    7.72
  -4  10  -6   26.20    6.50
   4  10   6   27.48    7.29
  -4  10  -6   31.42    6.41
  -4  10  -6    3.33    4.82
   4 -10   7   28.54    4.88
  -4  10  -7   16.24    4.04
   4  10   7   30.35    5.92
   4  11 -10   13.36    3.87
   4  11  -9    7.51    6.02
  -4  11   9   17.06    5.64
   4  11  -9   15.32    7.39
   4  11  -9    1.51    6.21
  -4  11   8   14.01    7.19
  -4  11   8    7.64    5.72
   4  11  -8   -0.17    8.95
   4  11  -8    8.21    8.20
   4  11  -7  163.00   13.82
  -4  11   7  163.74   11.09
  -4  11   7  159.59   10.35
  -4  11   6   38.34    8.95
  -4  11   6   45.02    8.79
   4  11  -6   38.89   11.75
   4  11  -6   34.95   10.60
   4  11  -5   16.58    9.21
  -4  11   5   21.67    8.74
   4  11  -5   22.99   10.68
   4  11  -5   11.39   11.55
   4  11  -4   10.99   10.44
   4  11  -4   21.46    9.60
  -4  11   4   25.23    8.52
   4  11  -4   17.43   11.66
  -4  11   4   22.12    9.25
   4  11  -3   -7.86   10.13
   4  11  -3    8.72   21.51
  -4  11   3   -2.69    9.47
   4  11  -3   12.17    9.03
   4  11  -3   -3.10   10.67
  -4  11   3    9.98    7.80
   4  11  -3    6.30   11.27
  -4  11   3   17.85    6.88
  -4  11   2   38.26   10.49
   4  11  -2   29.98   11.40
   4  11  -2   42.41    9.49
  -4  11   2   33.44    7.91
  -4  11   2   21.85    7.23
  -4  11   2   50.79    7.45
   4  11  -1   -5.91   22.26
  -4  11   1   21.02    7.21
   4  11  -1    8.68   11.56
   4  11  -1    7.92   11.29
   4  11  -1   14.33   11.40
  -4  11   1    3.76    6.77
  -4  11   0  140.78    9.59
   4  11   0  126.36   25.60
  -4  11   0  133.56    9.97
   4  11   0  167.45   14.68
   4  11   0  136.99   14.40
  -4  11   0  114.31   13.15
   4  11   1  147.37   14.35
   4  11   1  190.79   15.27
   4  11   1  173.56   15.56
   4  11   1  191.53   13.07
  -4  11  -1  174.29   14.19
  -4  11  -1  158.45   11.41
  -4  11  -1  206.61   11.11
   4  11   1  167.02   12.61
   4  11   2  110.90   13.28
   4  11   2  125.48   14.06
   4  11   2  109.22   11.31
  -4  11  -2   90.73   10.93
   4  11   2   86.26   10.60
  -4  11  -3   48.37    7.60
   4  11   3   36.34   12.18
   4  11   3   37.47    9.48
  -4  11  -4    6.54    6.85
   4  11   4   15.72    9.04
  -4  11  -4    7.24    7.43
   4  11   4    9.21    8.48
  -4  11  -5   -6.20    6.45
   4  11   5    3.83    7.84
  -4  11  -5    2.20    6.77
  -4  11  -5    5.61    5.94
   4  11   5   -7.89    7.85
   4  11   6   11.26    6.43
  -4  11  -6    9.46    5.49
  -4  11  -6    3.11    4.15
   4  11   6   12.99    6.75
   4  11   7   18.20    4.59
   4  12  -9    4.29    4.94
  -4  12   9   11.44    4.79
   4  12  -9    0.58    6.21
   4  12  -9   -0.19    4.91
   4  12  -8    6.61    6.63
   4  12  -8    1.31    7.16
  -4  12   8   18.03    6.50
  -4  12   8    1.39    5.07
   4  12  -8    4.15    8.57
   4  12  -8   11.19    7.35
   4  12  -7   17.01    7.89
  -4  12   7   23.26    7.75
  -4  12   7   20.62    6.82
   4  12  -7   27.29   10.30
   4  12  -7   -1.18    8.58
   4  12  -6    3.89    8.31
   4  12  -6   19.93    9.82
  -4  12   6   25.30    8.29
  -4  12   6   16.11    7.69
   4  12  -6   16.24   11.21
   4  12  -5   17.57   10.01
  -4  12   5    6.56   13.20
   4  12  -5   23.99    9.14
   4  12  -5    4.72   11.77
   4  12  -4    9.01   10.19
  -4  12   4    8.93    6.60
   4  12  -4    3.28    8.54
  -4  12   4   11.09    8.95
  -4  12   4   10.12    8.21
   4  12  -4    8.57   11.91
   4  12  -3   23.25   10.61
  -4  12   3   21.41   10.13
  -4  12   3   30.21    7.12
   4  12  -3   15.46    8.58
   4  12  -3   21.29   10.48
  -4  12   3   35.87    8.33
   4  12  -2   36.79   11.35
  -4  12   2   63.00   11.45
  -4  12   2   69.16    7.85
   4  12  -2   73.87   10.14
   4  12  -2   70.54   12.13
  -4  12   2   63.62    8.40
  -4  12   2   42.99    7.98
   4  12  -1   22.91   11.46
   4  12  -1    7.63   11.58
   4  12  -1   27.89   11.98
   4  12  -1  -12.07   10.64
  -4  12   1   16.13    6.92
   4  12  -1   11.14    7.39
  -4  12   1    9.88    6.67
  -4  12   1   10.25    7.53
   4  12   0   27.62   11.30
   4  12   0   36.65   11.32
  -4  12   0   44.59   10.77
   4  12   0   26.25    8.46
  -4  12   0   14.90    8.05
  -4  12   0   31.82    6.86
   4  12   0   23.86    8.26
   4  12   0   16.30   10.83
   4  12   1  155.75   14.12
   4  12   1  164.76   13.97
   4  12   1  155.66   12.29
  -4  12  -1  128.00   13.05
  -4  12  -1  146.79    9.98
   4  12   1  138.51   11.72
   4  12   2  171.23   14.17
   4  12   2  139.44   14.53
  -4  12  -2  133.78    9.60
   4  12   2  129.63   11.56
  -4  12  -2  150.35   10.49
  -4  12  -2  113.00   11.70
   4  12   2  127.00   11.88
   4  12   3   47.82    9.41
   4  12   3   57.67   12.10
  -4  12  -3   56.37    8.20
   4  12   3   61.28    9.86
   4  12   4   31.31    8.60
  -4  12  -4   24.64    7.16
  -4  12  -4   13.76    6.22
   4  12   5    4.08    7.18
   4  12   5    5.75    7.29
  -4  12  -5    7.61    5.49
  -4  12  -5   15.53    6.42
  -4  12  -6   13.04    4.57
   4  12   6   18.66    5.67
  -4  12  -6    6.21    3.33
   4  12   6   23.47    6.02
  -4  13   9   21.51    3.69
   4  13  -9   15.14    3.73
   4  13  -8    6.07    5.54
   4  13  -8    4.76    6.52
   4  13  -8    4.84    6.22
  -4  13   8    9.19    5.51
   4  13  -8    7.45    7.48
   4  13  -7   15.11    8.17
   4  13  -7   36.78    7.52
  -4  13   7   35.67    6.33
   4  13  -7   43.99    9.92
  -4  13   7   28.99    5.01
   4  13  -6   19.02    9.26
  -4  13   6   28.28    5.74
   4  13  -6   23.24    7.86
  -4  13   6   22.23    7.45
   4  13  -6   30.72   11.14
   4  13  -5   -7.46    9.70
  -4  13   5   -1.51   12.37
  -4  13   5   17.98    6.01
   4  13  -5    6.06    7.91
   4  13  -5    9.91   11.49
  -4  13   4   14.45    6.28
   4  13  -4    9.95   10.11
   4  13  -4   12.41    8.11
  -4  13   4   12.32    7.83
   4  13  -3   22.75    8.51
   4  13  -3   22.03   10.21
  -4  13   3   34.67    6.87
   4  13  -3   17.25   10.47
  -4  13   3   28.93    8.83
  -4  13   3   44.04    8.17
  -4  13   3   38.31   10.40
   4  13  -2   92.48   12.43
   4  13  -2   81.90   12.26
   4  13  -2   67.27   13.17
  -4  13   2  105.30    8.49
   4  13  -2   61.08   12.33
  -4  13   2   98.95   10.09
  -4  13   2  119.34    9.05
  -4  13   2   72.11    8.76
  -4  13   2  100.18   12.51
   4  13  -1   42.01   11.83
  -4  13   1   63.72    7.09
  -4  13   1   46.93    7.38
   4  13  -1   44.19   12.18
   4  13  -1   39.19   11.73
   4  13  -1   51.74   11.44
  -4  13   1   48.86    7.45
  -4  13   1   44.08    8.19
   4  13   0   34.10   12.47
   4  13   0   31.20   11.15
   4  13   0   18.83   10.73
  -4  13   0   30.65   10.30
   4  13   0   25.27    8.45
   4  13   0   36.46   11.34
  -4  13   0   46.68    6.87
   4  13   0   27.07    8.15
  -4  13   0   22.20    8.28
   4  13   1   44.76   10.71
   4  13   1   51.96   11.36
  -4  13  -1   46.05   10.16
   4  13   1   40.62    8.99
  -4  13  -1   66.72    7.89
  -4  13  -1   45.60    9.03
   4  13   1   28.09    8.63
  -4  13  -1   82.49    7.58
   4  13   2  151.89   14.24
   4  13   2  131.96   12.82
   4  13   2  122.42   11.37
  -4  13  -2  156.76   10.13
  -4  13  -2  140.81    9.32
   4  13   2  120.67   10.98
   4  13   3   -0.86    8.24
  -4  13  -3   15.03    6.97
  -4  13  -3    5.43    7.28
   4  13   3   12.38    8.01
   4  13   4   13.88    8.62
  -4  13  -4   27.15    6.69
   4  13   5   53.40    7.12
   4  13   5   46.58    7.16
   4  13   6   12.81    4.58
  -4  13  -6    7.26    3.46
   4  14  -8    2.44    4.54
   4  14  -8    6.40    4.13
   4  14  -8   -2.69    5.39
   4  14  -7    3.55    6.83
   4  14  -7    6.92    7.87
   4  14  -7    4.38    5.56
  -4  14   7    6.08    5.25
   4  14  -7   16.12    8.22
   4  14  -6   16.17    8.34
  -4  14   6    5.49    4.62
   4  14  -6   18.48    6.56
  -4  14   6   14.94    6.55
  -4  14   5   14.42    5.37
  -4  14   5    2.44   11.10
   4  14  -5   11.19    9.29
   4  14  -5   10.81    7.02
   4  14  -4   17.62    7.39
   4  14  -4   23.24    9.82
  -4  14   4   14.27   13.82
  -4  14   4   16.09    5.80
  -4  14   4   26.87    8.07
  -4  14   4   31.25    7.82
   4  14  -3  117.59   12.31
   4  14  -3  135.92   11.54
  -4  14   3  188.29    9.89
   4  14  -3  146.96   14.10
  -4  14   3  129.01    8.88
  -4  14   3  209.99   11.65
  -4  14   3  195.43   10.97
  -4  14   2   60.25    7.14
   4  14  -2   67.07   11.44
   4  14  -2   48.90   10.85
   4  14  -2   42.49   11.61
  -4  14   2   53.62    7.79
  -4  14   2   57.00   10.91
  -4  14   2   69.31    8.02
   4  14  -2   30.25   11.00
  -4  14   2   58.81    6.55
   4  14  -1  113.87   12.80
   4  14  -1  116.16   12.06
   4  14  -1   91.18   12.36
  -4  14   1   97.31    8.29
  -4  14   1   90.50    9.47
  -4  14   1  107.90    7.85
   4  14   0  242.11   15.90
   4  14   0  174.00   14.37
   4  14   0  199.31   14.70
   4  14   0  171.93   12.24
  -4  14   0  181.10   12.83
  -4  14   0  192.05   14.73
  -4  14   0  252.71   11.66
  -4  14   0  238.17   11.21
   4  14   0  179.77   12.54
   4  14   1   28.96   10.03
   4  14   1   16.64    8.09
  -4  14  -1   42.97    6.77
  -4  14  -1   26.02    8.67
  -4  14  -1   25.43    7.97
  -4  14  -1   26.67    6.28
   4  14   1   20.69    8.04
   4  14   2   29.93    8.40
  -4  14  -2   43.58    6.94
   4  14   2   24.26    8.18
   4  14   3    9.02    9.25
   4  14   3   29.07    7.72
   4  14   3   21.32    7.77
  -4  14  -3   34.93    6.63
  -4  14  -3   24.90    6.94
  -4  14  -4   30.46    5.85
   4  14   4   19.28    7.02
  -4  14  -4   14.87    5.61
  -4  14  -4   29.29    5.98
   4  14   4   24.16    6.90
   4  14   5    9.70    5.36
  -4  14  -5    3.99    3.67
   4  14   5    3.27    5.24
   4  15  -7    3.78    6.55
   4  15  -7   -2.05    5.26
   4  15  -6   -2.42    8.08
   4  15  -6    9.02    7.00
  -4  15   6   14.28    5.94
  -4  15   6    9.55    5.59
  -4  15   5    5.88    9.88
  -4  15   5   19.09    6.89
   4  15  -5   19.56    8.39
   4  15  -4   22.99    8.53
   4  15  -4   13.58    8.76
  -4  15   4    6.01   12.22
  -4  15   4   11.58    5.00
  -4  15   4   18.72    7.13
  -4  15   4   22.47    7.07
   4  15  -3   24.38    9.86
  -4  15   3   43.97   14.58
  -4  15   3   37.89    5.71
   4  15  -3   36.01    9.35
   4  15  -3   32.02   10.78
  -4  15   3   43.22    7.47
  -4  15   2   47.19   15.41
   4  15  -2   33.96   10.96
   4  15  -2   27.79    9.45
  -4  15   2   43.89    7.02
   4  15  -2   29.79   10.79
  -4  15   2   41.57    5.48
   4  15  -1  106.06   12.15
   4  15  -1   90.95   10.94
   4  15  -1   78.36   11.64
  -4  15   1  100.89    9.00
  -4  15   1  114.87    7.33
   4  15  -1   77.54   12.21
   4  15   0  116.66   12.33
   4  15   0   85.14   10.28
   4  15   0   74.35   10.75
   4  15   0   64.47    8.31
  -4  15   0   97.01    7.10
   4  15   0   54.43    7.64
  -4  15   0   72.31    8.71
  -4  15   0  106.84    7.15
   4  15   1   58.54    9.33
  -4  15  -1   44.71    6.41
   4  15   1   40.96    7.87
   4  15   1   47.75    7.70
  -4  15  -1   43.51    8.04
  -4  15  -1   59.42    6.57
  -4  15  -2    3.81    5.40
   4  15   2    5.60    7.18
   4  15   2   11.32    6.99
  -4  15  -2   13.99    5.78
   4  15   3   -4.38    8.42
  -4  15  -3    9.41    5.09
   4  15   3    7.57    6.48
   4  15   3    8.65    6.63
  -4  15  -3   15.02    5.87
  -4  15  -3   19.18    5.49
  -4  15  -4   18.37    4.66
   4  15   4   13.07    5.63
   4  15   4   15.20    5.79
  -4  15  -4    8.09    4.53
  -4  15  -4   17.79    4.70
  -4  15  -5    6.71    2.80
   4  16  -7    2.64    4.69
   4  16  -6    3.27    5.44
   4  16  -6    8.14    6.99
  -4  16   6    1.55    4.79
  -4  16   5   29.96    5.97
   4  16  -5   15.30    7.23
   4  16  -4    3.11    6.84
   4  16  -4   15.95    7.99
  -4  16   4    3.52   10.46
   4  16  -3   28.12    7.86
   4  16  -3   38.83    9.98
   4  16  -3   31.07    9.01
  -4  16   3   48.35   12.72
   4  16  -2   18.05    8.84
   4  16  -2    8.31    7.59
   4  16  -2   24.72    9.49
   4  16  -2   10.78    7.93
  -4  16   2   21.65    5.94
  -4  16   2   19.96   13.16
  -4  16   1   56.29    5.36
   4  16  -1   42.99    8.30
   4  16  -1   39.98    9.50
  -4  16   1   50.94    7.12
  -4  16   1   67.74   12.34
   4  16   0   -1.20    7.26
  -4  16   0   11.11    6.24
  -4  16   0   12.12   12.16
   4  16   1   12.67    6.12
  -4  16  -1    5.93    6.11
  -4  16  -2   -2.16    4.31
   4  16   2    6.72    5.94
   4  16   2    5.77    5.74
  -4  16  -2    8.07    4.60
  -4  16  -3   20.98    4.37
   4  16   3   16.06    5.38
   4  16   3   16.96    5.49
  -4  16  -3   17.50    4.90
  -4  16  -3   27.28    4.48
  -4  16  -4   15.44    3.27
  -4  16  -4   13.21    3.17
   4  17  -6    9.39    4.88
   4  17  -5   -3.82    5.27
   4  17  -4   17.58    7.93
   4  17  -4   25.59    6.89
  -4  17   4   23.37    8.51
   4  17  -3   57.63    8.95
   4  17  -3   69.78    8.75
  -4  17   3   80.73   11.12
  -4  17   2   10.07   10.43
   4  17  -2   12.44    8.21
  -4  17   1   27.66    5.58
   4  17  -1   -8.72    7.81
  -4  17   0   27.64   10.13
  -4  17   0   12.55    5.42
  -4  17   0   18.64    9.65
  -4  17  -1    7.40    5.20
  -4  17  -1    6.69    9.09
  -4  17  -2   18.44    8.37
  -4  17  -3   25.39    3.66
   4  17   3    8.59    5.00
   4  18  -4    9.99    5.79
   4  18  -3   38.39    6.89
  -4  18   2    7.85    7.79
   4  18  -1   -0.07    5.89
  -4  18   1   15.09    4.20
   4  18   0  -13.77    6.10
  -4  18   0   16.86    4.41
  -4  18  -1   17.66    6.88
  -4  18  -1    8.34    3.88
   4  18   2    6.36    4.26
  -5   0  11    4.23    5.79
   5   0 -11    9.47    5.24
  -5   0  10   23.25    7.82
  -5   0  10   33.21    6.87
   5   0 -10   30.79    7.81
   5   0  -9   63.27    9.70
  -5   0   9   58.91    9.43
   5   0  -8   59.60    9.57
  -5   0   8   44.97    9.62
   5   0  -7   11.06    8.39
  -5   0   7   10.30    8.54
   5   0  -6  215.99   20.94
   5   0  -6  211.17   13.70
   5   0  -5  128.63   17.55
   5   0  -5  150.38   11.07
  -5   0   4   53.04   10.57
   5   0  -4   49.78   12.84
  -5   0   3   94.69   12.28
   5   0  -3  108.86   14.09
  -5   0   2  116.65   12.87
   5   0  -2  127.52   13.89
   5   0  -1  202.98   16.45
   5   0   0   15.42   10.58
   5   0   1   31.96   11.62
  -5   0  -2  242.01   14.46
  -5   0  -2  253.14   15.05
  -5   0  -3   55.30   14.31
  -5   0  -3   66.72    9.68
   5   0   3   63.82   13.72
  -5   0  -3   65.71    9.34
  -5   0  -4   50.21    9.05
  -5   0  -4   36.04    8.61
  -5   0  -5   23.02    8.22
  -5   0  -6   28.44    7.54
  -5   0  -7   48.44    6.36
   5  -1 -11   12.01    5.32
  -5  -1  11    4.21    5.58
  -5   1  11    7.54    6.08
   5  -1 -10   83.93    8.80
  -5  -1  10   56.25    8.47
  -5   1  10   65.65    8.84
   5  -1  -9    3.61    8.19
  -5  -1   9   18.11    8.31
  -5   1   9   15.48    9.03
   5  -1  -8   53.43    9.48
  -5   1   8   52.25    9.92
  -5  -1   8   35.68    9.16
   5  -1  -7   35.68    8.95
  -5  -1   7   41.27   10.77
  -5   1   7   31.01    9.26
   5   1  -6   29.43   15.13
   5  -1  -6   11.75   13.38
   5  -1  -6   16.81    7.92
  -5  -1   6   24.09    9.30
  -5   1   6    7.71    8.24
   5   1  -5   36.21   13.89
   5  -1  -5   35.72   13.71
  -5  -1   5   39.19    8.98
   5  -1  -5   24.33    7.34
   5   1  -4  259.68   21.17
  -5  -1   4  249.30   17.08
  -5   1   4  269.31   17.60
   5  -1  -4  301.20   20.29
  -5  -1   3   32.73    9.63
  -5   1   3   31.98   10.40
   5  -1  -3   33.43   11.45
  -5  -1   2   38.57   10.24
  -5   1   2   53.93   10.91
  -5  -1   2   43.96   12.07
   5  -1  -2   67.98   12.09
  -5  -1   1  946.52   42.88
   5  -1  -1  948.58   42.40
  -5  -1   0   54.27   12.76
   5  -1   0   63.77   12.27
  -5   1  -1   57.79    8.71
   5  -1   1   71.70   12.95
  -5  -1  -1   38.47   12.79
  -5  -1  -2  381.11   18.87
  -5   1  -2  457.77   25.60
  -5  -1  -2  452.62   25.70
   5  -1   2  533.66   27.64
  -5  -1  -2  341.72   19.03
  -5   1  -2  391.07   19.52
  -5  -1  -3  148.76   11.75
  -5   1  -3  175.72   12.55
  -5  -1  -3  174.16   12.16
  -5   1  -3  167.17   12.11
  -5   1  -3  184.29   17.87
  -5  -1  -3  165.09   17.14
  -5  -1  -3  137.08   17.49
  -5   1  -3  149.32   18.43
   5  -1   3  182.21   17.55
  -5  -1  -4   -1.77    7.29
  -5   1  -4    5.03    8.23
  -5  -1  -4   12.66    8.45
  -5   1  -4    1.51    8.26
  -5  -1  -5   16.64    8.09
  -5   1  -5    9.03    8.18
  -5  -1  -6   23.02    7.78
  -5  -1  -6   19.62    7.21
  -5   1  -6   26.52    7.53
  -5  -1  -7   14.33    6.15
  -5  -1  -7   18.86    5.61
  -5   1  -7   22.93    6.12
  -5  -1  -8   20.22    3.76
  -5   1  -8   22.98    3.83
   5   1   8   24.23    4.30
   5   2 -11   52.57    5.93
   5  -2 -11   46.86    5.67
  -5  -2  11   27.38    5.63
  -5   2  11   36.40    6.53
   5   2 -10   16.78    7.28
   5  -2 -10   19.08    7.00
  -5  -2  10   19.29    7.18
  -5   2  10   18.32    8.02
  -5   2   9   71.21    8.44
   5   2  -9   91.76    9.99
   5  -2  -9   93.03    9.88
  -5   2   9   80.20   10.30
  -5  -2   9   67.54    9.27
   5   2  -8   72.92   10.00
   5  -2  -8   66.66    9.83
  -5   2   8   51.93   10.04
  -5  -2   8   53.27    9.13
  -5   2   7   26.26   10.17
  -5  -2   7   13.71    9.64
   5   2  -7   16.33    8.65
   5  -2  -7   18.06    8.37
  -5   2   7   16.83    9.30
   5   2  -6   16.38   15.32
   5  -2  -6    0.99   12.64
  -5   2   6   10.25    8.78
  -5   2   6   25.59    9.54
  -5  -2   6   21.82    9.16
   5   2  -6   34.50    8.41
   5  -2  -6   21.90    7.83
   5   2  -5   10.09    7.56
  -5   2   5    4.26    7.69
   5   2  -5    1.51   13.82
   5  -2  -5    9.03   12.93
  -5   2   5   15.34    8.45
  -5  -2   5   26.10    8.54
   5   2  -5   18.26    7.53
   5  -2  -5   21.57    7.09
   5   2  -4   -2.69   12.42
  -5  -2   4   -0.27    8.31
  -5   2   4    7.81    9.44
   5   2  -4    0.81   11.42
   5  -2  -4   10.20   11.00
  -5  -2   3   -5.78    8.29
  -5   2   3   -9.77    9.97
   5   2  -3   -5.79   10.72
   5  -2  -3    1.41   10.39
  -5   2   2   96.16   13.56
  -5  -2   2   70.57   13.08
  -5  -2   2   84.25   11.37
  -5   2   2  107.89   12.43
   5   2  -2   95.51   12.83
   5  -2  -2  110.21   12.66
  -5   2   1  199.76   16.74
  -5  -2   1  185.01   16.62
   5   2  -1  194.59   16.18
   5  -2  -1  214.18   16.38
  -5   2   0  157.78   15.67
  -5  -2   0  150.34   15.46
   5   2   0  148.50   15.23
   5  -2   0  140.50   14.52
  -5   2  -1   61.09   12.91
  -5  -2  -1   56.98   13.20
  -5   2  -1   53.68    8.56
  -5   2  -1   44.98    8.08
   5   2   1   56.10   12.76
   5  -2   1   76.92   12.89
  -5  -2  -2  112.46   10.85
  -5   2  -2  138.57   11.76
  -5  -2  -2  151.67   11.36
   5   2   2  161.47   12.88
  -5   2  -2  186.26   17.47
  -5  -2  -2  193.04   17.79
   5   2   2  188.82   18.30
   5  -2   2  191.65   17.81
  -5  -2  -3   34.75   12.63
  -5   2  -3   49.59   13.87
  -5  -2  -3   37.93   12.57
  -5   2  -3   35.88   12.00
  -5   2  -3   57.04    9.46
   5   2   3   29.77   12.23
   5  -2   3   36.99   12.16
  -5  -2  -3   45.93    9.10
  -5   2  -4   19.30    8.59
  -5  -2  -4   14.11    8.46
  -5   2  -4   22.67    8.77
  -5   2  -5   75.77    9.34
  -5  -2  -5   44.95    8.54
  -5  -2  -6   66.36    8.58
  -5   2  -6   36.11    8.10
  -5  -2  -6   45.35    7.38
  -5   2  -6   51.29    8.11
  -5  -2  -7    7.62    5.73
  -5   2  -7    5.88    5.69
  -5   2  -7   10.10    5.81
  -5  -2  -8   13.96    3.33
  -5   2  -8   18.90    3.38
   5   2   8   12.06    3.97
   5   3 -11   34.71    5.17
   5  -3 -11   33.03    4.96
  -5   3  11   29.14    6.14
  -5  -3  11   21.58    5.14
  -5  -3  10   19.07    6.67
  -5   3  10   29.62    8.00
   5   3 -10   30.57    7.13
   5  -3 -10   21.93    6.67
   5   3 -10   14.42    5.92
   5   3  -9   41.48    8.66
   5  -3  -9   41.79    8.35
  -5   3   9   36.95    9.50
  -5  -3   9   23.57    7.93
   5   3  -8   29.35    9.04
   5  -3  -8   50.34    8.78
  -5   3   8   34.16    8.05
  -5   3   8   41.23    9.97
  -5   3   7    0.30    7.85
  -5   3   7    8.72    9.18
   5   3  -7    7.63    8.49
   5  -3  -7    1.89    7.61
  -5   3   7   23.11    9.70
  -5  -3   7   13.63    9.12
  -5   3   6   64.91    9.45
   5   3  -6   87.07   17.97
   5  -3  -6   76.70   14.94
  -5   3   6   51.95    9.87
   5   3  -6   91.73    9.94
   5  -3  -6   84.04    9.56
  -5   3   6  110.39   11.39
  -5  -3   6   79.13   10.70
  -5   3   5   29.41    8.22
  -5   3   5   15.16    8.25
   5   3  -5   45.00    8.07
   5  -3  -5   43.34    7.77
  -5   3   5   44.73    9.03
   5   3  -5   17.35   12.23
  -5  -3   5   37.31    8.71
   5  -3  -5   22.12   11.94
   5   3  -5   46.67   15.24
   5  -3  -5   36.61   13.31
   5   3  -4  108.88   14.74
   5  -3  -4  104.33   14.02
   5   3  -3   44.62   11.72
   5  -3  -3   46.04   11.12
  -5  -3   3   51.38    9.43
   5   3  -2  295.48   18.57
   5  -3  -2  289.10   18.00
  -5   3   2  267.28   18.73
  -5  -3   2  258.84   18.72
   5   3  -1  151.01   14.68
   5  -3  -1  154.48   14.24
  -5  -3   1  115.23   14.37
  -5   3   1  132.18   14.88
   5   3   0  257.72   18.78
   5  -3   0  248.71   18.36
  -5   3   0  289.12   19.69
  -5  -3   0  273.85   19.44
  -5   3  -1   13.44   11.05
  -5  -3  -1    8.04   11.18
   5   3   1   20.09    9.25
  -5   3  -1   23.02    8.15
  -5   3  -1   16.54    7.44
   5   3   1   23.56   11.48
   5  -3   1   27.54   11.03
  -5   3  -2   10.37   11.62
  -5  -3  -2   25.89   11.85
   5   3   2   36.80   10.17
  -5   3  -2   12.71    8.71
  -5  -3  -2   24.80    8.27
  -5   3  -2   15.59    7.89
   5   3   2   18.92   12.42
   5  -3   2   24.97   11.72
  -5  -3  -3    2.85   10.57
  -5   3  -3   14.75   12.95
  -5   3  -3   19.64   11.72
  -5  -3  -3   -2.70   11.11
  -5   3  -3   23.52    8.71
   5   3   3    1.84   10.91
  -5  -3  -3   18.30    8.45
  -5   3  -4   50.32    9.43
  -5  -3  -4   12.96    8.28
  -5  -3  -5    0.99    7.20
  -5   3  -5   15.61    8.09
  -5  -3  -6   25.83    6.53
  -5   3  -6   28.05    7.48
  -5  -3  -6   32.05    7.65
  -5   3  -6   23.51    7.22
  -5   3  -7   16.69    5.98
  -5  -3  -7   20.16    5.89
  -5   3  -7   11.59    5.53
   5   4 -11   25.52    4.41
   5  -4 -11   23.59    4.19
  -5   4  11   19.64    5.66
  -5  -4  11   25.37    5.14
  -5   4  10    7.66    7.66
   5   4 -10    4.12    6.18
   5  -4 -10   13.28    6.13
   5   4 -10    7.55    6.11
   5   4  -9    5.25    7.34
   5  -4  -9   14.37    7.09
  -5   4   9   14.54    8.83
   5   4  -8   13.80    8.13
   5  -4  -8   24.15    8.06
  -5   4   8    8.83    9.51
   5   4  -7   87.05   10.02
   5  -4  -7   94.86    9.90
  -5   4   7   75.82   10.81
  -5   4   6   15.50    7.85
  -5   4   6   16.84    9.11
  -5   4   6   27.09    9.16
  -5  -4   6   27.90    8.82
   5   4  -6   24.58    8.17
   5  -4  -6   17.62    7.49
  -5   4   5   96.32    9.55
  -5   4   5   70.97   10.43
  -5   4   5  123.49   10.92
  -5  -4   5  108.53   10.50
   5   4  -5  113.98   14.83
   5  -4  -5  109.24   14.62
   5   4  -5  100.94    9.91
   5  -4  -5   95.16    9.36
   5  -4  -5   92.11   14.68
   5   4  -4   42.91    8.83
   5   4  -4   52.12   14.76
  -5   4   4   39.06    8.23
  -5  -4   4   30.29    8.09
   5   4  -4   45.88   12.09
   5  -4  -4   40.61   11.69
   5   4  -4   36.23    7.62
   5  -4  -4   30.61    7.06
  -5   4   3   94.01   12.23
   5   4  -3  104.86   15.27
  -5  -4   3   81.26   10.03
   5  -4  -3  103.08   12.60
   5   4  -3  115.75   13.39
  -5  -4   2   51.58    9.49
  -5   4   2   74.30   11.95
   5   4  -2   69.56   12.13
   5  -4  -2   63.78   11.43
  -5   4   1  158.59   14.90
  -5  -4   1  142.04   14.58
   5   4  -1  136.18   14.47
   5  -4  -1  147.25   14.11
   5   4   0  184.50   26.41
  -5   4   0  252.59   18.36
  -5  -4   0  233.74   18.32
  -5   4   0  237.21   13.89
   5   4   0  234.54   17.88
   5  -4   0  260.11   17.81
   5   4   1   36.15    9.94
  -5   4  -1   27.42   11.89
  -5  -4  -1   22.43   11.66
  -5   4  -1   23.17    7.52
   5   4   1   44.39   11.94
   5  -4   1   30.80   11.25
   5   4   2   60.74   11.18
  -5   4  -2   31.70    6.69
  -5   4  -2   35.80   12.22
  -5  -4  -2   52.77   12.79
  -5   4  -2   47.42    9.41
  -5  -4  -2   49.11    8.74
  -5   4  -2   43.56    8.74
   5   4   2   26.18   11.85
   5  -4   2   57.64   12.45
  -5   4  -3    5.93    8.52
  -5   4  -3    1.30   10.68
  -5  -4  -3    8.11   11.05
  -5  -4  -3    6.89    8.06
  -5   4  -3   12.49    8.39
  -5   4  -3    0.58    5.97
  -5  -4  -4    8.51    7.90
  -5   4  -4   10.56    6.40
  -5   4  -4   17.26    8.73
   5   4   5    9.10    7.51
  -5  -4  -5   15.03    7.05
  -5   4  -5   19.28    8.28
  -5  -4  -6   13.68    6.72
  -5   4  -6   11.57    6.55
  -5   4  -6   13.64    7.29
  -5  -4  -7   16.97    5.46
  -5   4  -7   14.63    5.19
  -5   4  -7   26.52    5.96
   5   4   7   26.21    6.64
  -5  -5  11    6.31    4.56
  -5   5  11    8.12    5.11
  -5   5  10    9.79    7.49
   5   5 -10    3.35    5.49
   5  -5 -10   11.90    5.26
   5   5 -10    3.72    6.02
   5   5  -9   39.57    7.59
   5  -5  -9   39.92    7.09
  -5   5   9   25.75    9.26
   5   5  -8   38.26    8.49
   5  -5  -8   38.44    7.80
  -5   5   8   29.09    9.88
   5   5  -7   94.54   10.22
   5  -5  -7  116.40   10.10
  -5   5   7   88.11   11.37
   5   5  -6   20.22   22.08
  -5   5   6   15.92    9.22
  -5   5   6   27.75    8.83
  -5  -5   6   30.11    8.59
   5   5  -6    9.88   11.47
   5  -5  -6   15.26   10.89
   5   5  -6   18.70    7.99
   5  -5  -6   35.22    7.69
   5   5  -5   34.48   10.02
  -5   5   5   25.52    7.74
   5   5  -5   36.04   15.68
  -5   5   5   21.13    9.47
   5   5  -5   26.10    7.76
   5  -5  -5   34.82    7.37
  -5   5   5   45.10    8.70
  -5  -5   5   44.36    8.51
   5   5  -5   34.78   11.99
   5  -5  -5   33.94   11.43
  -5   5   4   94.16    9.67
  -5  -5   4   90.64    9.45
   5   5  -4   89.67   13.60
   5  -5  -4   88.36   12.52
   5   5  -4  112.09   11.12
   5   5  -4   77.38   11.10
  -5   5   4   77.54    9.04
  -5   5   4   50.74    9.80
  -5   5   4   67.54    8.44
   5   5  -4   87.88    8.93
   5  -5  -4   80.98    8.40
   5   5  -4  110.42   16.73
  -5   5   3   31.03   10.63
   5   5  -3   39.00   13.51
   5   5  -3   25.45   10.29
   5  -5  -3   32.19    9.90
   5   5  -3   37.45    8.96
   5   5  -3   36.03    9.99
   5   5  -2   90.26   12.80
   5  -5  -2  109.47   12.50
   5   5  -2  101.83   14.38
  -5   5   2  124.10   13.61
   5   5  -1    7.07    9.86
   5  -5  -1    7.35    9.15
  -5   5   1   24.79   10.34
  -5   5   1    9.50    9.98
  -5  -5   1    4.96    9.79
   5   5  -1    1.47   21.49
  -5   5   0   76.23    9.23
  -5   5   0   49.33    7.26
  -5   5   0   84.95   12.87
  -5  -5   0   59.36   11.92
   5   5   0   55.72   21.84
   5   5   0   72.13   10.79
   5   5   0   64.39   11.89
   5  -5   0   92.80   11.92
   5   5   1   20.80   10.44
  -5   5  -1   25.80   10.89
  -5  -5  -1   28.89   11.19
  -5   5  -1   26.27    8.71
  -5   5  -1   31.13    7.61
   5   5   1   19.11   11.14
   5  -5   1   27.38   10.73
   5   5   2   21.42   11.00
   5  -5   2    9.24    9.95
   5   5   2   32.23   10.93
  -5   5  -2   11.32    6.39
  -5   5  -2   18.01   11.20
  -5  -5  -2    9.32   11.09
  -5  -5  -2   30.18    8.30
  -5   5  -2   26.22    8.07
  -5   5  -2   13.44   12.52
  -5  -5  -3    0.27    7.70
  -5   5  -3    3.16    8.07
  -5   5  -3    1.13    6.16
  -5   5  -3   12.55    8.41
  -5  -5  -4    4.72    7.56
  -5   5  -4   25.11    8.44
  -5   5  -4   11.62    6.69
  -5   5  -4   16.69    8.76
  -5  -5  -5   42.63    8.10
  -5   5  -5   54.38    8.04
  -5   5  -5   41.06    6.78
   5   5   5   50.19    8.67
  -5   5  -6   25.99    7.24
  -5  -5  -6   20.26    6.41
  -5   5  -6   20.67    6.29
  -5  -5  -7   38.59    5.37
  -5   5  -7   36.75    5.21
  -5  -6  11   26.45    4.38
   5   6 -10   11.44    6.18
   5   6 -10   16.12    4.91
   5  -6 -10   21.48    4.65
  -5   6  10   22.49    7.32
   5   6  -9   27.35    6.43
   5  -6  -9   24.86    6.03
  -5   6   9   21.00    8.89
  -5   6   8   29.91    9.71
   5   6  -8   17.89    7.32
   5  -6  -8   39.10    7.17
  -5   6   8   23.71    7.38
  -5   6   7  165.46   13.32
  -5   6   7  153.66   11.02
   5   6  -7  174.08   11.99
   5  -6  -7  187.36   11.60
   5   6  -6  217.58   29.44
   5   6  -6  258.01   14.93
   5  -6  -6  265.48   14.46
  -5   6   6  232.96   16.08
  -5   6   6  222.96   13.66
  -5   6   6  292.17   15.67
  -5  -6   6  293.87   15.35
   5   6  -6  219.46   19.12
   5  -6  -6  228.61   18.41
  -5   6   5   26.44    8.08
  -5  -6   5   42.00    8.08
   5   6  -5   40.36   11.78
   5  -6  -5   19.96   10.06
   5   6  -5   28.70   23.97
   5   6  -5   33.30    9.76
   5   6  -5   36.45   10.62
  -5   6   5   18.32    9.68
  -5   6   5   32.09    8.11
   5   6  -5   33.06    7.58
   5  -6  -5   20.36    6.71
  -5   6   4   22.47    7.50
  -5  -6   4   24.66    7.31
   5   6  -4   16.67   10.09
   5  -6  -4   21.63    9.84
   5   6  -4   24.38    9.25
   5   6  -4   19.24   10.62
   5   6  -4   24.55   14.44
   5   6  -4    3.41   23.41
  -5   6   4   19.00    9.08
  -5   6   4   16.96    7.62
   5   6  -4   21.25    7.01
   5  -6  -4   17.57    6.39
   5   6  -3  131.39   13.40
   5  -6  -3  138.66   12.88
   5   6  -3  134.19   12.19
   5   6  -3  140.71   12.68
  -5   6   3  113.28    9.99
   5   6  -3  166.62   17.53
  -5   6   3  122.79   13.80
  -5   6   3  106.73    9.55
   5   6  -3   99.99    9.59
   5   6  -2  144.43   13.16
  -5   6   2  159.58   10.68
   5   6  -2  144.83   16.16
   5   6  -2  183.56   27.60
  -5   6   2  161.05   14.65
  -5   6   2  124.04   10.15
   5   6  -2  138.32   13.92
   5  -6  -2  170.53   13.84
  -5   6   2  127.58    9.45
  -5   6   1    7.98    6.37
  -5   6   1   12.75    7.48
  -5   6   1   -4.13    9.40
  -5  -6   1    8.34    9.05
  -5   6   1    3.60   10.09
   5   6  -1    9.98   10.50
   5   6  -1    1.56   21.92
   5   6  -1   -0.33    9.91
   5  -6  -1   -1.86    9.29
   5   6   0   89.63   11.85
  -5   6   0   90.70    9.50
  -5   6   0   72.95    7.90
  -5   6   0   76.04   12.16
  -5  -6   0   60.94   11.77
   5   6   0   51.47   21.83
  -5   6   0   67.52    7.90
   5   6   0   82.64   12.04
   5  -6   0   74.14   11.25
   5   6   1   31.65   11.22
  -5   6  -1   27.28   10.59
  -5  -6  -1    9.68   10.12
  -5   6  -1   21.34    8.61
  -5   6  -1   17.47    7.45
   5   6   1   36.66   11.47
   5  -6   1   32.47   10.59
   5   6   2    7.16    9.56
   5  -6   2   13.97    9.16
   5   6   2   33.05   11.51
  -5   6  -2   13.78    6.59
  -5  -6  -2   26.76    8.31
  -5   6  -2   24.86    7.97
  -5   6  -2    6.11   11.89
  -5   6  -2   20.03   10.67
  -5  -6  -2   16.84   10.81
  -5  -6  -3   -0.76    7.58
  -5   6  -3   15.91    8.04
  -5   6  -3    1.39    6.37
   5   6   4   12.67    8.75
  -5   6  -4    5.81    7.93
  -5   6  -4    8.60    6.68
  -5   6  -4    6.61    8.29
   5   6   5   27.28    8.28
  -5   6  -5   23.83    7.75
  -5   6  -5   21.56    6.45
  -5  -6  -5   24.75    7.12
  -5   6  -5   24.09    6.79
   5   6   6   20.62    7.57
  -5  -6  -6    6.16    5.52
  -5   6  -6    7.98    5.29
  -5   6  -7   15.77    5.08
   5   6   7   19.70    5.65
  -5   7  10   53.01    7.48
   5   7 -10   63.93    7.11
  -5   7   9   39.44    8.83
  -5   7   9   34.80    6.44
  -5   7   9   35.79    6.34
   5   7  -9   40.56    6.01
  -5   7   8   20.56    7.25
   5   7  -8   15.62    6.41
   5  -7  -8   18.91    6.03
  -5   7   8   19.38    9.25
  -5   7   7   17.56    7.94
   5   7  -7   13.01    6.82
   5  -7  -7    4.15    6.10
  -5   7   7   10.79    9.63
   5   7  -6   26.02   10.22
  -5   7   6   26.93   10.17
  -5   7   6   30.36    8.42
   5   7  -6   16.61    7.48
  -5   7   5  210.18   12.54
  -5  -7   5  169.45   11.95
   5   7  -5  190.95   28.46
   5   7  -5  212.88   15.06
   5   7  -5  186.49   14.27
  -5   7   5  161.15   13.65
  -5   7   5  178.70   11.97
   5   7  -5  168.99   11.70
   5   7  -4   24.23    9.74
   5   7  -4   14.22   10.83
   5   7  -4    8.46   13.86
   5   7  -4   18.76   24.09
  -5   7   4   19.45    7.98
  -5   7   4   18.98    7.15
   5   7  -4    3.07    9.10
   5   7  -3  231.98   15.47
  -5  -7   3  193.07   13.29
   5   7  -3  211.32   19.77
  -5   7   3  235.34   16.96
  -5   7   3  202.32   12.69
  -5   7   3  224.12   13.02
   5   7  -3  201.11   15.87
   5   7  -2  123.27   12.21
  -5   7   2  109.13    9.50
  -5   7   2  101.16    8.69
   5   7  -2   86.19   14.79
   5   7  -2   92.99   26.33
  -5   7   2  112.71   13.04
  -5   7   2   95.14    9.66
   5   7  -2   86.59   11.70
  -5   7   1   35.33   10.52
   5   7  -1   35.42   11.66
   5   7  -1   38.24   23.37
   5   7  -1   56.95   11.44
   5   7  -1   11.04    9.51
  -5   7   1   40.36    7.38
  -5   7   1   46.72    8.42
  -5   7   0   43.21   11.09
  -5   7   0   33.56   10.08
   5   7   0    2.29   21.13
  -5   7   0   38.79    7.41
  -5   7   0   41.44    8.63
   5   7   0   33.52   10.19
   5   7   0   53.61   12.09
   5   7   0   33.96   11.36
  -5   7  -1   14.80    6.84
   5   7   1    6.05   11.00
  -5   7  -1   15.60    8.20
  -5   7  -1    7.87    6.99
  -5   7  -1    6.58   10.85
  -5   7  -2   57.98    9.17
  -5  -7  -2   32.92    8.26
  -5   7  -2   37.75    8.11
   5   7   2   51.19   12.02
  -5   7  -2   33.26    7.18
   5   7   2   30.62    8.49
  -5   7  -3   22.04    7.79
   5   7   3   13.70   11.18
  -5   7  -3   13.24    6.71
   5   7   3    8.89    8.24
   5   7   4   12.98    8.73
  -5   7  -4   13.14    7.68
  -5   7  -4   14.81    6.88
   5   7   4   -0.85    8.21
  -5   7  -5   13.32    6.23
   5   7   5   12.47    7.83
  -5   7  -5   26.44    7.51
  -5  -7  -5    8.50    5.86
  -5   7  -5   12.41    5.74
   5   7   5   11.96    8.09
   5   7   6   37.98    6.64
   5   7   6   46.07    7.83
   5   7   7    9.52    4.79
   5   8 -10    0.78    5.08
   5   8  -9   67.80    8.77
  -5   8   9   58.12    6.69
  -5   8   9   54.00    6.28
  -5   8   9   56.75    8.71
  -5   8   8   64.65    7.89
   5   8  -8   55.54    9.22
  -5   8   8   65.25   10.28
  -5   8   7   34.18    8.21
   5   8  -7   33.44    9.82
  -5   8   7   31.39   10.05
  -5   8   6  180.65   14.13
  -5   8   6  176.08   11.98
   5   8  -6  211.08   15.15
   5   8  -6  184.07   13.99
   5   8  -5   98.93   12.22
  -5   8   5  112.54   10.37
   5   8  -5  124.23   12.88
   5   8  -5  101.67   25.19
   5   8  -4    5.40   11.18
  -5   8   4   14.46    8.23
   5   8  -4   -0.41    9.97
   5   8  -4   31.03   23.95
  -5   8   4    9.49    8.55
   5   8  -3   89.86   15.38
  -5   8   3   74.30   11.97
  -5   8   3   97.20    9.82
   5   8  -3   86.52   11.55
   5   8  -3  102.54   12.78
  -5   8   2   42.38   10.47
   5   8  -2   56.96   13.05
   5   8  -2   39.42   24.31
  -5   8   2   56.60    7.88
  -5   8   2   43.68    8.12
  -5   8   2   54.02    9.07
   5   8  -2   67.09   10.73
  -5   8   1  147.10   10.42
   5   8  -1  178.20   28.36
  -5   8   1  148.06   14.26
  -5   8   1  170.56   11.30
   5   8  -1  166.13   14.62
   5   8  -1  147.53   14.65
  -5   8   0   22.26    7.28
  -5   8   0   12.53    7.92
  -5   8   0   21.07    9.83
   5   8   0   13.58   20.86
   5   8   0   46.99   12.38
   5   8   0   33.43   11.90
   5   8   1   63.31   12.29
  -5   8  -1   37.01    7.57
  -5   8  -1   51.65   10.72
  -5   8  -1   53.07    8.87
  -5   8  -1   39.18    7.44
  -5   8  -1   45.80   11.96
  -5   8  -2   10.93    8.14
   5   8   2    0.64    7.78
  -5   8  -2   10.77    6.74
  -5   8  -2    4.59    7.23
   5   8   2   17.12   11.36
  -5   8  -3   89.41    8.95
  -5   8  -3   70.51    9.64
   5   8   3   11.03   11.65
   5   8   3   29.72    8.85
  -5   8  -3   70.57    7.73
   5   8   4   10.72    8.29
   5   8   4   18.92    8.81
  -5   8  -4   19.94    7.43
  -5   8  -4   15.44    7.02
  -5   8  -5   65.60    7.78
   5   8   5   63.33    8.76
  -5   8  -5   52.04    7.08
   5   8   5   58.71    8.68
  -5   8  -6   32.10    6.03
   5   8   6   15.78    5.67
  -5   8  -6   24.81    4.81
   5   8   6   16.09    6.44
   5   9 -10   12.93    4.74
   5   9  -9   22.07    6.96
   5   9  -9    9.33    6.65
  -5   9   9   26.95    5.76
   5   9  -8    8.19    7.90
  -5   9   8   14.39    6.85
   5   9  -8   11.33    8.21
  -5   9   8    8.38    6.90
   5   9  -7   24.86    9.50
   5   9  -7   26.34    9.58
  -5   9   7   14.98    7.80
   5   9  -6    7.16   10.38
  -5   9   6   18.63    8.30
   5   9  -6    5.10    9.98
   5   9  -5   22.31   10.03
   5   9  -5   24.66   11.15
  -5   9   5   35.72    8.72
   5   9  -5   22.35   10.61
  -5   9   5    2.91    8.16
   5   9  -4   35.07   10.45
   5   9  -4   24.98   11.78
  -5   9   4   49.78    9.57
   5   9  -4   32.34   10.99
   5   9  -4   44.17   23.63
  -5   9   4   37.88    9.49
  -5   9   3   13.97    9.59
  -5   9   3   24.61    8.63
   5   9  -3   30.14    9.93
   5   9  -3   27.38   11.73
   5   9  -2   30.68   23.58
  -5   9   2    4.94    8.86
  -5   9   2   21.44    7.28
  -5   9   2   18.43    8.52
   5   9  -2   28.68    9.86
  -5   9   1  158.06   10.25
   5   9  -1   97.17   25.07
  -5   9   1  115.35   12.75
  -5   9   1  135.65   10.58
   5   9  -1  128.18   14.44
  -5   9   0   10.29    7.24
  -5   9   0   22.80    7.56
   5   9   0   40.68   20.97
   5   9   0   28.35   11.91
  -5   9  -1   10.64    7.90
  -5   9  -1   26.55    7.20
  -5   9  -2   10.51    7.96
   5   9   2   -4.77    7.81
  -5   9  -2   14.03    6.71
  -5   9  -2    7.35    6.87
   5   9   2   11.25   12.08
  -5   9  -3   19.25    8.17
   5   9   3   19.64    9.25
  -5   9  -3   29.89    7.33
   5   9   3   15.01   11.36
   5   9   3   15.66    8.21
  -5   9  -4   44.11    7.51
   5   9   4   27.16    8.90
  -5   9  -4   33.13    7.42
   5   9   4   20.56    8.05
  -5   9  -5   30.85    6.63
   5   9   5   21.71    7.49
  -5   9  -5   24.38    6.19
   5   9   5   13.24    7.35
  -5   9  -6   31.06    5.22
   5   9   6   16.21    5.16
   5   9   6   28.03    5.94
   5  10 -10   11.24    3.64
   5  10  -9   50.60    7.04
   5  10  -9   34.48    6.61
  -5  10   9   51.50    5.77
  -5  10   8   10.02    6.24
   5  10  -8   18.66    8.35
  -5  10   8   16.51    6.54
  -5  10   7    9.34    7.72
   5  10  -7   27.46    9.56
  -5  10   7   13.06    7.53
   5  10  -6   29.21    9.63
   5  10  -6   14.56   10.35
   5  10  -6   19.24   10.17
  -5  10   6   24.76    8.15
   5  10  -5    9.04    9.23
   5  10  -5   16.78   11.19
  -5  10   5   19.81    8.40
  -5  10   5    4.69    7.94
   5  10  -5    6.09   10.59
  -5  10   4   38.48    9.13
   5  10  -4   59.26   10.82
   5  10  -4   46.51   12.34
  -5  10   4   44.68    9.78
  -5  10   3   22.04    8.75
   5  10  -3   26.95    9.96
  -5  10   3   16.16    9.64
   5  10  -2   15.60    9.55
  -5  10   2    1.99    8.42
  -5  10   2    8.00   10.11
  -5  10   2   10.05    7.25
   5  10  -1   16.99   11.83
  -5  10   1   15.50   10.36
  -5  10   0   37.02    7.77
  -5  10   0   31.86   10.52
   5  10   0   57.50   12.12
  -5  10  -1   16.78    7.58
  -5  10  -1   22.57    9.66
  -5  10  -1   22.41    6.96
   5  10   1   14.78   12.46
   5  10   2    3.84    7.64
  -5  10  -2    4.98    6.54
  -5  10  -2    5.16    8.11
  -5  10  -2    3.77    7.50
  -5  10  -2    2.96    6.32
   5  10   2   11.26   11.86
   5  10   3   13.97   10.93
   5  10   3    8.78    7.78
  -5  10  -3   15.19    7.39
  -5  10  -3   11.10    6.71
   5  10   3   23.37    9.03
   5  10   4   43.14    8.12
  -5  10  -4   47.74    7.34
  -5  10  -4   50.60    7.00
   5  10   4   33.91    8.66
   5  10   5   24.01    6.74
  -5  10  -5   29.89    5.87
   5  10   5   19.47    6.93
  -5  10  -5   26.54    5.55
  -5  10  -5   32.93    5.89
   5  10   6    2.95    4.20
  -5  10  -6    5.12    3.72
   5  10   6   10.53    4.67
  -5  11   9   19.23    4.44
  -5  11   9    9.64    3.46
   5  11  -8    7.07    6.83
  -5  11   8    9.71    5.45
   5  11  -8   11.03    7.47
  -5  11   8   12.31    6.02
   5  11  -7   17.28    8.18
   5  11  -7   21.15    9.17
  -5  11   7   12.75    7.09
   5  11  -7   15.69    9.16
  -5  11   7   15.13    7.18
   5  11  -6   40.27   10.66
   5  11  -6   29.25    9.37
   5  11  -6   31.40   10.46
  -5  11   6   35.61    8.19
   5  11  -5   -2.56    8.67
   5  11  -5   13.30   10.94
  -5  11   5   16.44    8.34
  -5  11   5   14.18    8.25
  -5  11   5    9.02    7.80
   5  11  -4   66.10   10.78
   5  11  -4   57.48   10.86
   5  11  -4   50.93   12.08
  -5  11   4   80.92    8.14
  -5  11   4   51.49   10.16
  -5  11   4   69.01    9.67
  -5  11   4   71.49    9.16
   5  11  -3   -2.20   10.95
   5  11  -3    6.93    9.05
  -5  11   3   17.34    7.22
  -5  11   3   12.87    9.35
  -5  11   3   12.73    8.34
  -5  11   3   14.21    7.70
  -5  11   2   27.40    7.33
  -5  11   2   17.73    6.95
  -5  11   2   35.29   10.72
  -5  11   2   36.94    7.52
   5  11  -1   40.24   12.47
   5  11  -1   24.96   11.79
   5  11  -1   31.61   12.08
  -5  11   0    4.55    9.88
   5  11   0   15.23   11.44
   5  11   0   21.40   11.24
  -5  11   0    0.82    6.56
  -5  11  -1    4.76    8.91
  -5  11  -1   -0.29    6.80
   5  11   1    6.53    8.57
   5  11   1   10.14   11.22
   5  11   1    7.96   12.02
   5  11   2   10.38    8.73
   5  11   2   20.71   10.89
   5  11   2   13.32   11.51
   5  11   2   -0.29    7.40
  -5  11  -2    2.94    6.29
   5  11   3   25.02   10.55
  -5  11  -3   13.06    5.99
  -5  11  -3   15.93    7.26
   5  11   3   27.48    7.70
  -5  11  -4    5.95    5.44
   5  11   4    7.45    7.51
  -5  11  -4    5.99    6.22
  -5  11  -4    3.89    6.08
   5  11   4    6.61    6.80
   5  11   5    4.75    5.89
   5  11   5    5.04    5.56
  -5  11  -5    4.66    4.89
  -5  11  -5    4.32    4.45
   5  12  -9   13.86    4.00
   5  12  -8   20.41    6.15
  -5  12   8   11.68    4.10
  -5 -12   8   17.46    5.42
  -5  12   8   23.09    5.46
  -5  12   8   18.34    4.79
   5  12  -7   16.30    7.35
   5  12  -7   16.46    8.55
  -5  12   7   32.40    6.84
  -5  12   7   24.70    6.31
  -5  12   7   17.42    5.26
  -5  12   6   16.05    7.46
   5  12  -6    7.26    7.85
   5  12  -6    8.44    9.51
  -5  12   6   19.13    5.94
   5  12  -5    5.12    8.33
   5  12  -5    5.08   10.49
  -5  12   5   14.61    8.03
  -5  12   5    1.48    7.69
  -5  12   5    7.16    6.12
   5  12  -4    2.51    9.22
   5  12  -4   22.60    8.73
   5  12  -4   12.42   10.99
  -5  12   4   29.51    6.70
  -5  12   4   20.80    8.38
  -5  12   4   15.01    8.59
  -5  12   4   20.08    7.78
   5  12  -3   50.00    9.63
   5  12  -3   44.18   11.08
  -5  12   3   59.61    7.67
  -5  12   3   58.41   10.59
  -5  12   3   58.06    9.18
  -5  12   3   64.66    8.16
  -5  12   2   26.01   10.24
  -5  12   2   29.69    7.15
   5  12  -2   32.06   11.67
   5  12  -2   25.78   11.56
   5  12  -2   20.11   11.77
  -5  12   2   33.15    7.06
  -5  12   2   17.52    6.74
   5  12  -1   52.63   12.51
   5  12  -1   57.70   11.95
   5  12  -1   47.19   11.72
  -5  12   1   61.45    7.35
  -5  12   1   51.97    7.60
   5  12  -1   35.42    8.05
  -5  12   1   31.65    7.62
   5  12   0   16.14   10.93
   5  12   0   18.04   11.13
  -5  12   0    9.73    9.36
  -5  12   0   15.03    6.50
   5  12   0    7.83    7.91
  -5  12   0    7.36    7.23
  -5  12  -1    4.91    8.52
   5  12   1   18.83    8.43
   5  12   1   15.98   11.71
   5  12   1   23.80   10.78
   5  12   2   44.44   11.50
   5  12   2   62.22   11.23
   5  12   2   27.32    7.50
  -5  12  -2   53.72    7.76
   5  12   2   34.89    8.84
  -5  12  -3   37.65    7.42
   5  12   3   37.85    7.36
   5  12   3   38.91   10.24
   5  12   4    8.16    6.10
   5  12   4    8.97    6.89
  -5  12  -4    9.57    5.56
  -5  12  -4    9.79    5.34
   5  12   5    8.16    5.04
  -5  12  -5    8.19    4.03
  -5  12  -5    4.06    3.54
  -5  12  -5    4.87    3.91
  -5  13   8   15.72    4.29
   5  13  -8    6.64    4.63
   5  13  -7   21.14    6.24
   5  13  -7    1.15    7.43
  -5  13   7   12.27    5.85
  -5  13   7    6.37    5.35
  -5  13   7   10.44    4.31
  -5  13   6   14.16    5.14
  -5  13   6   21.83    6.91
   5  13  -6    9.67    6.98
   5  13  -6   22.62    9.13
   5  13  -5   13.08    7.76
   5  13  -5   20.10   10.01
  -5  13   5   13.34    5.70
  -5  13   5    1.06   10.86
  -5  13   5   15.58    7.50
  -5  13   5   17.41    7.09
  -5  13   4   39.90    6.48
  -5  13   4   36.12    7.47
   5  13  -4   17.80    7.98
  -5  13   3   92.46    7.95
   5  13  -3   81.56   11.98
   5  13  -3   71.79   10.95
  -5  13   3   94.99    8.41
  -5  13   3   85.36   10.81
  -5  13   2   72.04    7.08
  -5  13   2   69.77   10.81
  -5  13   2   70.97    7.48
   5  13  -2   68.00   11.53
   5  13  -2   54.57   11.78
   5  13  -2   68.41   11.59
  -5  13   2   63.79    7.25
   5  13  -1   -0.33   11.04
   5  13  -1   21.26   10.87
   5  13  -1   17.50   10.42
  -5  13   1    6.55    5.86
   5  13  -1    2.14    6.88
  -5  13   1    4.99    6.46
   5  13   0   15.40   10.28
  -5  13   0   26.89    9.29
  -5  13   0   21.25    6.08
   5  13   0   15.68    7.63
  -5  13   0   16.17    7.29
   5  13   1   12.21    9.84
   5  13   1    7.70   10.92
  -5  13  -1   12.14    5.99
   5  13   1   14.69    7.72
  -5  13  -1   23.12    6.43
  -5  13  -1   17.30    7.38
  -5  13  -1   11.75    7.94
   5  13   2   79.11   11.69
   5  13   2   87.19    9.51
   5  13   3   34.38    7.54
  -5  13  -3   24.71    6.25
  -5  13  -4    5.43    4.49
  -5  13  -4    9.25    4.67
   5  14  -7    4.63    4.54
   5  14  -7   12.08    6.37
  -5  14   7    9.80    4.73
  -5  14   7    4.79    4.34
  -5  14   6   10.87    4.34
  -5  14   6   27.47    6.18
   5  14  -6   24.03    6.10
   5  14  -6   33.99    8.37
  -5  14   5    9.29    9.35
  -5  14   5   14.47    5.09
   5  14  -5   10.11    6.53
   5  14  -5   10.32    9.21
  -5  14   5   27.25    6.44
  -5  14   4   38.17    5.29
  -5  14   4   46.34   12.43
  -5  14   4   48.63    6.02
   5  14  -4   49.80    9.76
  -5  14   4   57.37    7.14
  -5  14   3   16.65    5.70
   5  14  -3   17.38    9.19
   5  14  -3   16.35    9.74
  -5  14   3   19.67    6.44
  -5  14   3   16.48    5.24
   5  14  -2   28.93   10.27
   5  14  -2   17.94   10.47
   5  14  -2    6.98    9.39
  -5  14   2    8.95    5.65
  -5  14   2    6.09    8.33
  -5  14   2   13.61    5.86
  -5  14   2   18.22    5.46
   5  14  -1   16.95    9.62
   5  14  -1   20.20   10.61
   5  14  -1   15.34    9.93
  -5  14   1   10.93    6.14
  -5  14   1   15.03    5.54
   5  14   0   26.00    9.51
   5  14   0    7.48    6.59
  -5  14   0   17.26    5.64
  -5  14   0   18.06    8.19
  -5  14   0   10.23    6.35
  -5  14   0   18.41    5.59
   5  14   1   25.36    9.07
   5  14   1   26.58   10.34
   5  14   1   22.86    7.04
  -5  14  -1   26.33    5.80
  -5  14  -1   17.91    6.55
   5  14   2   18.12    6.76
  -5  14  -2   24.72    5.62
  -5  14  -2   15.29    5.14
   5  14   3   23.21    6.20
  -5  14  -3   21.84    5.03
  -5  14  -3   15.35    5.07
  -5  14  -3   12.96    4.57
  -5  14  -4    5.60    3.28
  -5  14  -4    1.25    3.20
   5  15  -6   19.22    6.19
   5  15  -6   12.69    7.09
   5  15  -5   12.27    7.16
   5  15  -5    7.11    8.02
  -5  15   5    9.03    5.26
  -5  15   5   -0.86    3.93
  -5  15   4    6.28    9.94
   5  15  -4   12.98    7.70
  -5  15   4   10.09    5.72
   5  15  -3   32.75    9.74
   5  15  -3   35.86    8.68
  -5  15   3   34.39   11.84
  -5  15   3   36.28    4.80
   5  15  -2    6.66    8.26
   5  15  -2    8.02    9.54
  -5  15   2    0.47   11.85
   5  15  -2   20.74    8.96
  -5  15   2   13.44    4.77
   5  15  -1    2.99    8.16
   5  15  -1   11.57    8.96
  -5  15   1   -1.08    5.36
   5  15  -1   13.26    9.34
  -5  15   1    6.88    4.70
   5  15   0   23.62    8.12
  -5  15   0   15.52    5.86
  -5  15   0   20.58    4.80
  -5  15   0   21.62    4.96
  -5  15  -1   20.40    5.64
  -5  15  -1   32.89    5.04
   5  15   1   17.67    5.91
   5  15   2   31.00    7.80
   5  15   2   44.97    6.19
   5  15   3   26.13    4.84
  -5  15  -3   14.87    3.37
  -5  15  -3   19.59    3.96
  -5  15  -3   32.72    3.95
   5  16  -6   15.20    5.28
   5  16  -4    5.83    6.17
  -5  16   4    7.07    7.76
   5  16  -3    2.62    6.70
   5  16  -3   18.16    8.13
  -5  16   3    1.36    9.28
   5  16  -2   14.88    6.86
   5  16  -2   17.48    8.42
   5  16  -2   -0.92    6.50
  -5  16   2   14.95    9.92
  -5  16   1    7.85    4.50
   5  16  -1   16.99    6.94
  -5  16   0   11.96    4.63
   5  16   0    6.55    7.13
  -5  16  -1   35.50    4.87
  -5  16  -2   27.14    7.05
   5  16   2  -11.05    5.66
   5  17  -4    8.41    5.79
   5  17  -3   14.07    6.51
  -5  17   0   -0.74    3.28
   6   0 -11   28.29    4.29
  -6   0  10  124.11    9.05
   6   0 -10  203.03   10.64
  -6   0   9   31.96    7.50
   6   0  -9   43.15    8.60
  -6   0   9   46.13    7.87
   6   0  -8  176.65   13.00
  -6   0   8  161.09   11.98
   6   0  -7   48.52    9.59
  -6   0   7   49.23    9.78
   6   0  -6   68.17   10.12
  -6   0   6   41.38    9.92
  -6   0   5   35.43    9.73
   6   0  -5   40.83    9.29
   6   0  -5   30.50   13.37
   6   0  -5   45.79   15.07
   6   0  -4  404.49   20.24
   6   0  -4  388.63   25.25
   6   0  -4  363.25   26.78
  -6   0   4  364.60   23.00
   6   0  -3 1982.91   77.79
   6   0  -3 2044.00   82.49
  -6   0   3 1984.72   80.83
  -6   0   2   26.58    9.71
   6   0  -2    9.16    8.61
   6   0  -2   33.53   12.84
  -6   0   2    5.71   11.47
  -6   0   1  151.02   15.46
  -6   0   1  148.27   12.42
   6   0  -1  145.18   17.16
  -6   0   0   22.61    8.82
   6   0   0    0.90   11.87
  -6   0  -1   26.63    9.25
   6   0   1   28.62   12.34
  -6   0  -2  265.56   15.09
  -6   0  -2  247.41   15.39
  -6   0  -3   11.17    7.90
  -6   0  -3    8.30    8.66
  -6   0  -4   -5.14    7.32
  -6   0  -4    9.53    7.73
  -6   0  -5   30.57    7.25
  -6   0  -6   13.81    5.40
   6  -1 -11    8.53    3.75
  -6  -1  10   18.44    6.02
   6  -1 -10   21.83    6.21
  -6   1  10   15.14    6.20
  -6  -1   9    6.18    7.46
  -6   1   9    8.39    6.89
   6  -1  -9   12.92    7.72
  -6   1   9    4.63    7.24
  -6  -1   8   64.04    9.59
  -6   1   8   50.52    8.80
   6  -1  -8   61.45    9.47
  -6   1   8   41.40    8.57
  -6  -1   7   23.24    9.37
  -6   1   7   23.71    8.99
   6  -1  -7   21.95    8.77
  -6  -1   7   17.12    9.96
  -6  -1   6   22.93    9.84
  -6   1   6   33.77    9.47
  -6  -1   6   41.06   10.50
   6  -1  -6   31.32    9.20
   6   1  -5   43.13    8.81
   6   1  -5   53.77   15.78
   6  -1  -5   43.10   15.44
  -6   1   5   56.22   10.18
  -6  -1   5   74.60   11.07
   6  -1  -5   57.06   13.67
   6  -1  -5   67.84    9.77
   6   1  -4  232.38   14.84
  -6   1   4  250.35   15.07
   6  -1  -4  267.02   15.50
   6  -1  -4  249.12   20.49
   6   1  -4  232.94   21.93
  -6  -1   4  201.68   17.13
  -6   1   4  201.16   17.84
  -6  -1   3  673.45   30.42
   6  -1  -3  711.62   31.09
   6  -1  -3  729.76   35.94
  -6  -1   3  660.84   33.81
  -6   1   3  727.23   34.98
  -6  -1   2  350.67   18.44
   6  -1  -2  345.56   18.65
   6  -1  -2  350.48   23.45
  -6  -1   2  301.31   21.52
  -6   1   2  358.69   22.57
  -6  -1   1   19.26   10.96
  -6   1   1   35.09   11.95
  -6   1   1   17.89   12.42
  -6  -1   1   20.26   12.36
  -6  -1   1   15.41    9.02
  -6   1   1    9.14    9.32
   6  -1  -1   12.85   12.38
  -6   1   0   60.38    9.17
  -6  -1   0   67.69    9.82
  -6   1   0   64.83    9.83
  -6   1   0   42.98   13.48
  -6  -1   0   36.11   13.24
   6  -1   0   43.93   13.19
  -6   1  -1   19.08    9.19
  -6  -1  -1   30.64    9.03
  -6   1  -1   24.52   12.73
  -6  -1  -1   37.56   13.06
  -6   1  -1   34.28    9.02
   6  -1   1   39.61   12.81
  -6  -1  -2   60.04    9.83
  -6  -1  -2   63.30    9.70
  -6   1  -2   69.14   10.21
  -6  -1  -3   40.34    9.18
  -6   1  -3   60.61    9.30
  -6  -1  -3   55.65    8.54
  -6   1  -3   53.05    9.21
  -6   1  -4   72.37    9.11
  -6   1  -4   57.03    8.46
  -6  -1  -4   45.69    7.72
  -6  -1  -5    4.90    6.65
  -6   1  -5   19.24    7.09
  -6  -1  -6   14.83    5.55
  -6   1  -6   19.59    5.51
  -6  -1  -6   14.37    5.01
   6   2 -11    8.72    3.53
   6  -2 -11    7.04    3.39
   6   2 -10   13.76    6.05
   6  -2 -10   17.73    6.04
  -6   2  10   17.14    6.27
  -6  -2  10   20.42    6.23
   6   2  -9    3.27    7.30
   6  -2  -9    7.72    7.18
  -6   2   9    4.92    7.41
  -6  -2   9   21.07    8.00
  -6   2   9    5.10    6.30
  -6   2   8   43.23    8.89
  -6   2   8   55.89    8.51
   6   2  -8   43.74    8.15
   6  -2  -8   73.55    9.44
   6   2  -8   70.21    9.72
   6   2  -7   86.22   10.00
  -6   2   7   55.52    9.71
  -6   2   7   96.54   12.05
  -6  -2   7   88.62   11.53
   6   2  -7   92.93   10.72
   6  -2  -7   97.72   10.56
  -6   2   7   90.70   10.02
   6   2  -6  159.63   13.17
  -6   2   6  193.96   13.20
  -6   2   6  213.32   15.00
  -6  -2   6  205.48   14.79
   6   2  -6  180.35   13.61
   6  -2  -6  184.04   13.28
   6   2  -5  299.31   18.41
   6   2  -5  280.83   25.20
   6  -2  -5  285.62   23.98
  -6   2   5  334.52   17.91
  -6   2   5  401.21   19.87
  -6  -2   5  367.15   19.51
   6   2  -5  322.67   23.83
   6  -2  -5  352.60   23.80
   6   2  -5  355.51   18.72
   6  -2  -5  350.47   18.42
   6   2  -4   68.64    9.81
  -6  -2   4   48.06   10.91
  -6   2   4   79.82   13.24
  -6  -2   4   78.30   10.90
  -6   2   4   85.90   10.35
   6   2  -4   75.46   14.24
   6  -2  -4   73.44   13.93
   6   2  -4   89.63   10.53
   6  -2  -4   84.87   10.04
   6   2  -3   61.03    9.61
  -6   2   3   49.81    9.89
  -6  -2   3   42.65   10.06
   6  -2  -3   42.31    8.92
   6   2  -3   45.75    9.66
   6   2  -3   30.58   13.39
   6  -2  -3   43.18   13.14
  -6  -2   3   23.52   10.46
  -6   2   3   56.86   12.53
  -6  -2   2  158.98   12.08
   6   2  -2  115.19   11.80
   6  -2  -2  132.30   11.46
   6   2  -2  101.89   15.86
   6  -2  -2  123.86   15.69
  -6  -2   2  122.60   14.07
  -6   2   2  135.93   15.26
  -6  -2   1  122.90   16.41
  -6   2   1  132.85   16.61
  -6  -2   1  144.47   14.65
  -6   2   1  168.95   16.04
  -6  -2   1  125.44   11.83
   6   2  -1  125.59   16.07
   6  -2  -1  151.17   16.31
  -6   2   0   11.84    8.78
  -6  -2   0   18.32    8.84
  -6   2   0    3.27   11.53
  -6  -2   0    7.56   11.73
  -6   2   0   10.06    7.98
   6   2   0   -0.91   11.45
   6  -2   0   15.47   11.33
  -6  -2  -1   22.81    8.69
  -6   2  -1   13.25    9.31
  -6   2  -1    6.29   12.10
  -6  -2  -1   26.55   12.42
  -6   2  -1   19.67    8.59
  -6  -2  -1   20.05    8.93
   6   2   1   20.01   12.64
   6  -2   1   22.47   11.87
  -6  -2  -2   34.99    9.10
  -6   2  -2   46.20    9.40
  -6  -2  -3   21.42    8.63
  -6   2  -3   32.87    8.69
  -6  -2  -4   42.08    8.10
  -6   2  -4   50.72    8.42
  -6  -2  -5   21.26    6.57
  -6   2  -5   25.34    7.14
  -6  -2  -5   19.58    7.09
  -6   2  -5   15.38    6.88
  -6  -2  -6   35.93    5.17
  -6   2  -6   54.25    6.08
  -6  -2  -6   43.45    6.06
  -6   2  -6   42.24    6.03
   6   3 -11   10.67    3.08
   6   3 -10   10.18    5.62
   6  -3 -10   11.98    5.43
  -6   3  10    9.98    6.13
  -6  -3  10   11.63    6.19
  -6   3   9    9.42    7.62
  -6  -3   9    6.98    7.91
   6   3  -9   -0.99    5.92
   6   3  -9   19.22    7.48
   6  -3  -9   15.34    6.93
  -6   3   8   53.49    9.34
  -6   3   8   55.36    8.13
   6   3  -8   61.64    8.72
   6  -3  -8   80.64    9.31
   6   3  -8   73.23    9.61
   6   3  -7  107.06   11.39
  -6   3   7   88.63   10.91
  -6   3   7  124.80   10.67
  -6   3   7  163.64   13.05
  -6  -3   7  143.12   12.43
   6   3  -7  125.72   11.80
   6  -3  -7  128.73   11.44
   6   3  -6  204.41   14.42
  -6   3   6  177.47   12.75
  -6   3   6  235.18   15.03
  -6  -3   6  227.34   14.85
   6   3  -6  204.94   14.02
   6  -3  -6  191.17   13.32
   6   3  -5  391.40   20.75
   6  -3  -5  347.87   25.64
  -6  -3   5  372.34   19.94
  -6   3   5  373.41   19.15
  -6   3   5  401.64   20.81
  -6  -3   5  392.23   20.61
   6   3  -5  355.61   24.83
   6  -3  -5  319.91   23.71
   6   3  -5  412.14   20.14
   6  -3  -5  393.27   19.67
   6   3  -4  113.72   11.42
  -6   3   4   95.67   13.62
  -6  -3   4   95.70   11.39
  -6   3   4  101.89   10.76
   6   3  -4   97.16   14.83
   6  -3  -4  102.75   14.65
   6   3  -4  111.56   11.10
   6  -3  -4  116.64   10.87
   6   3  -3   17.25    8.84
  -6   3   3   26.93    9.04
  -6  -3   3   22.06    9.46
  -6   3   3   18.54   10.83
   6   3  -3   10.41   13.52
  -6  -3   3    5.13    8.65
   6   3  -3  -18.41   13.15
   6  -3  -3   -3.29   12.62
   6   3  -3   13.12    8.15
   6  -3  -3   27.87    8.15
  -6  -3   2   10.26    9.10
  -6   3   2   -4.91    9.11
  -6  -3   2   -0.96    9.22
  -6   3   2    4.08    6.24
   6   3  -2   -5.11   11.74
   6  -3  -2    4.10   11.33
   6   3  -2    8.28    8.17
   6  -3  -2    7.75    7.50
  -6  -3   1  246.47   15.18
  -6   3   1  249.86   13.82
  -6   3   1  272.33   20.91
  -6  -3   1  214.20   19.89
  -6  -3   1  237.61   17.79
   6   3  -1  256.29   15.75
   6   3  -1  247.40   20.25
   6  -3  -1  264.85   20.03
   6   3   0   30.31    9.97
  -6  -3   0   54.07    9.31
  -6   3   0   38.63   12.81
  -6  -3   0   40.25   12.79
  -6   3   0   40.56    8.45
   6   3   0   46.45   12.75
   6  -3   0   39.97   11.90
  -6  -3  -1    9.47    8.39
  -6   3  -1   25.13    9.37
  -6   3  -1   30.75   12.18
  -6  -3  -1   24.21   12.11
  -6   3  -1   19.47    8.38
   6   3   1   38.95   10.47
  -6   3  -2   17.56    8.69
  -6  -3  -2   11.58    8.49
  -6   3  -2    3.05    8.38
  -6   3  -3   51.92    9.25
  -6  -3  -3   49.63    8.91
  -6   3  -4   13.93    7.74
  -6  -3  -4   17.17    7.54
  -6  -3  -5   11.91    6.21
  -6   3  -5   11.78    6.88
  -6  -3  -5   20.34    6.73
  -6   3  -5   16.59    6.51
  -6   3  -6    4.83    5.23
  -6  -3  -6    2.98    4.85
  -6   3  -6    8.37    4.80
   6   4 -10   41.83    5.81
   6  -4 -10   50.67    5.61
  -6   4  10   29.46    6.52
  -6  -4  10   38.61    6.47
  -6   4   9   14.10    7.64
   6  -4  -9   18.21    6.49
   6   4  -9   13.24    6.71
   6   4  -9   12.81    6.46
  -6   4   8   35.07    9.07
   6   4  -8   54.10    8.79
   6   4  -8   60.68    8.92
   6  -4  -8   53.46    8.20
   6   4  -7  111.94   11.29
  -6   4   7   69.05   10.57
  -6   4   7  100.80    9.55
  -6   4   7  123.13   11.68
  -6  -4   7  114.01   11.23
   6   4  -7  108.19   10.90
   6  -4  -7  112.70   10.43
   6   4  -6  271.89   16.97
  -6   4   6  272.41   14.91
  -6   4   6  302.64   17.00
  -6  -4   6  303.58   16.78
   6   4  -6  280.85   16.11
   6  -4  -6  265.82   15.43
   6   4  -5  211.00   15.24
   6  -4  -5  185.95   18.87
  -6  -4   5  183.26   14.14
  -6   4   5  200.89   13.33
  -6   4   5  251.61   14.94
  -6  -4   5  219.72   14.59
   6   4  -5  190.48   18.28
   6  -4  -5  172.93   17.08
   6   4  -5  201.00   13.99
   6  -4  -5  206.38   13.62
   6   4  -4  103.65   11.64
  -6  -4   4   75.73   10.88
  -6   4   4   95.22   10.50
   6   4  -4   89.34   16.98
  -6   4   4   92.19   11.04
  -6  -4   4   80.78   10.50
   6   4  -4   93.95   14.03
   6  -4  -4   85.88   13.10
   6   4  -4   85.21   10.31
   6  -4  -4   84.06    9.68
   6   4  -3   67.79   10.37
  -6   4   3   63.35    9.56
  -6  -4   3   67.32   10.26
   6   4  -3   60.24   15.50
  -6   4   3   50.70    7.51
   6   4  -3   49.12    9.33
   6  -4  -3   56.43    8.80
   6   4  -3   40.51   13.15
   6  -4  -3   32.86   12.21
   6   4  -2   46.05   10.81
  -6  -4   2   30.45    9.47
  -6   4   2   54.18    9.75
  -6   4   2   58.44   12.60
  -6   4   2   43.14    7.22
  -6   4   2   50.99    7.56
   6  -4  -2   43.43    8.52
   6   4  -2   40.63    9.09
   6   4  -2   41.35   13.01
   6  -4  -2   40.12   12.40
  -6  -4   1  217.53   14.21
  -6   4   1  267.59   14.69
  -6   4   1  225.09   18.96
  -6  -4   1  185.83   18.19
   6   4  -1  188.94   28.71
  -6   4   1  232.32   18.79
  -6   4   1  195.56   11.85
  -6   4   1  217.02   12.59
   6   4  -1  227.88   15.25
   6   4  -1  200.68   18.53
   6  -4  -1  239.32   18.46
  -6  -4   0   71.43    9.52
  -6   4   0   76.40   13.73
  -6  -4   0   66.25   13.66
  -6   4   0   67.49    8.94
   6   4   0   60.62   13.21
   6  -4   0   64.34   12.79
   6   4   0   77.22   11.37
   6   4   1   17.38   10.23
  -6   4  -1    5.28    6.16
  -6   4  -1   17.92    8.09
  -6  -4  -2   20.33    8.55
  -6   4  -2   21.07    8.39
  -6   4  -2   25.22    8.88
  -6  -4  -3   21.65    8.27
  -6   4  -3   32.02    8.28
  -6   4  -3   27.68    8.69
   6   4   4   -0.15    7.32
  -6  -4  -4    9.51    7.01
  -6   4  -4   -0.96    7.51
  -6  -4  -5   18.85    5.73
  -6  -4  -5   24.65    6.54
  -6   4  -5   22.50    6.27
   6   4   5   25.08    6.55
  -6   4  -6   25.52    5.29
  -6  -4  -6   21.85    4.73
  -6   4  -6   25.10    4.57
  -6  -5  10   53.79    6.54
   6   5 -10   41.05    5.12
   6  -5 -10   46.26    4.93
   6   5 -10   51.22    5.51
  -6   5   9   13.84    7.49
   6   5  -9   15.69    6.31
   6  -5  -9   19.10    5.82
   6   5  -9   16.34    6.64
  -6   5   8   14.61    8.49
   6   5  -8   16.62    7.51
   6  -5  -8   20.57    6.84
   6   5  -8   29.25    8.29
  -6   5   7  108.42   11.72
   6   5  -7  152.71   12.59
   6   5  -7  146.96   11.17
   6  -5  -7  123.48   10.52
   6   5  -6   49.42   10.17
  -6   5   6   19.31    9.65
  -6   5   6   38.48    9.08
  -6  -5   6   49.30    9.04
   6   5  -6   30.40    8.38
   6  -5  -6   32.04    8.00
  -6   5   6   34.24    8.06
   6   5  -5   71.70   10.85
   6   5  -5   76.68   11.49
  -6  -5   5   74.46   10.85
  -6   5   5   74.55    9.41
  -6   5   5   80.37   10.21
  -6  -5   5   72.78   10.12
   6   5  -5   69.02    9.79
   6  -5  -5   79.13    9.22
   6   5  -4   34.65    9.75
   6   5  -4   26.55   11.20
  -6   5   4   28.10    8.85
  -6  -5   4   29.75    9.75
   6   5  -4   25.99   14.60
  -6   5   4   31.34    9.01
  -6  -5   4   14.65    8.48
   6   5  -4   17.52   10.57
   6  -5  -4   25.06   10.30
   6   5  -4   30.27    8.56
   6  -5  -4   26.25    7.80
   6   5  -3    8.87    9.08
   6   5  -3   22.03   11.25
  -6   5   3   -5.14    8.55
  -6  -5   3   21.79    9.11
  -6   5   3   -5.21   10.40
   6   5  -3   12.65   13.49
   6   5  -3    6.56   23.91
  -6   5   3   11.97    6.85
   6   5  -3   -6.57   11.30
   6  -5  -3   -1.54   10.10
   6   5  -3    3.98    7.87
   6  -5  -3    3.92    7.21
  -6  -5   2   71.01   10.12
  -6   5   2   93.21    9.82
  -6   5   2   53.56   12.45
   6   5  -2   52.91   14.48
   6   5  -2   61.66   25.29
  -6   5   2   67.17    7.89
   6   5  -2   67.91   11.61
   6   5  -2   48.36    8.94
   6   5  -2   56.68   12.50
   6  -5  -2   46.36   11.45
  -6   5   1  207.07   12.97
  -6  -5   1  138.02   12.03
   6   5  -1  119.00   16.53
   6   5  -1  164.10   27.88
  -6   5   1  166.16   16.38
  -6   5   1  142.12   10.40
  -6   5   1  176.48   10.80
   6   5  -1  198.46   14.54
   6   5  -1  148.69   15.95
   6  -5  -1  170.17   15.70
  -6   5   0  101.96   10.75
  -6   5   0   80.72   13.05
  -6   5   0   61.01   12.56
  -6  -5   0   37.91   12.11
  -6   5   0   86.62    9.08
   6   5   0   68.14   12.91
   6  -5   0   76.93   12.60
   6   5   0   96.57   12.25
  -6   5  -1  106.88    9.76
   6   5   1  110.60   12.70
  -6   5  -1   88.78    8.27
  -6  -5  -2   38.96    8.80
  -6   5  -2   37.13    8.13
  -6   5  -2   13.90    6.12
  -6  -5  -3   16.62    7.84
  -6   5  -3   12.83    7.69
  -6   5  -3   13.65    8.31
  -6   5  -4    3.63    5.29
   6   5   4   16.13    7.65
  -6  -5  -4    4.79    6.54
  -6   5  -4    4.28    7.12
   6   5   4    9.70    7.00
   6   5   5   19.95    5.93
  -6  -5  -5   23.97    5.86
  -6   5  -5   25.38    5.61
  -6  -5  -6    7.08    3.60
   6   6 -10    1.72    4.15
   6   6  -9   33.12    7.02
   6   6  -9   31.79    5.71
   6  -6  -9   24.23    5.16
   6   6  -8  177.27   12.39
   6   6  -8  149.56   10.26
   6  -6  -8  155.30    9.90
   6   6  -7  339.67   17.56
   6  -6  -7  347.92   17.05
   6   6  -7  360.52   19.73
   6   6  -6   93.07   11.53
   6  -6  -6   63.12    8.35
   6   6  -6   70.71    9.19
  -6  -6   6   80.12    9.55
  -6   6   5  537.71   23.57
  -6  -6   5  506.99   23.32
   6   6  -5  543.31   25.66
   6   6  -5  501.36   24.03
  -6   6   5  429.29   21.49
   6   6  -5  459.00   23.03
   6  -6  -5  511.04   22.69
  -6  -6   5  481.04   23.40
  -6   6   5  498.63   22.15
  -6   6   4   30.15    8.33
  -6  -6   4   26.85    8.23
   6   6  -4   40.60   10.44
   6   6  -4   41.65   11.50
  -6   6   4   31.24    8.47
  -6  -6   4   32.56    9.80
  -6   6   4   28.38    7.96
   6   6  -4   35.36    8.27
   6  -6  -4   33.11    7.73
   6   6  -3   20.15    9.84
   6   6  -3   28.72   11.72
  -6   6   3   16.35    8.10
  -6  -6   3    6.69    8.75
   6   6  -3   -1.05   13.29
   6   6  -3   10.55   24.27
  -6   6   3  -10.87   10.36
  -6   6   3   15.80    7.14
   6   6  -3   -2.36   10.13
   6  -6  -3   -2.96    6.82
   6   6  -3    0.60    7.31
  -6  -6   2   71.49    9.99
  -6   6   2  114.85   10.29
  -6   6   2   83.92    8.68
  -6   6   2   76.71   12.84
   6   6  -2   96.70   15.14
   6   6  -2   64.31   25.93
   6   6  -2   97.71   12.66
   6   6  -2   74.90   12.28
   6  -6  -2   81.81   11.90
  -6   6   1   37.99    7.61
  -6   6   1   37.61    9.12
  -6   6   1   20.30   10.85
   6   6  -1   20.01   21.83
   6   6  -1   26.51   10.59
   6   6  -1   45.95   11.83
  -6   6   0   29.17    7.59
   6   6   0   53.89   11.65
  -6   6   0   39.99    9.41
  -6   6  -1   16.36    6.61
  -6   6  -1   14.21    7.48
   6   6   1   28.75   11.06
  -6   6  -1   45.34    9.00
  -6  -6  -2   28.39    8.27
  -6   6  -2   35.43    7.87
  -6   6  -2    9.89    6.14
  -6  -6  -3   20.96    7.35
  -6   6  -3   30.39    7.56
   6   6   4   21.72    7.87
  -6   6  -4   32.95    7.21
  -6   6  -4   25.96    5.85
  -6   6  -4   32.30    6.36
  -6  -6  -5    7.96    4.90
  -6   6  -5   15.06    5.89
   6   6   5    9.74    5.66
   6   7 -10   11.85    3.95
   6   7  -9   58.62    7.49
  -6   7   9   53.46    6.34
  -6  -7   9   61.63    7.75
   6   7  -8   73.17    7.19
   6   7  -8   75.90    9.45
   6   7  -7   47.87    9.88
  -6   7   7   36.01    7.12
   6   7  -7   37.71    7.11
   6  -7  -7   41.57    6.50
   6   7  -6  145.91   13.15
   6   7  -6  155.67   12.66
  -6  -7   6  145.95   10.59
  -6   7   6  121.49    9.81
   6   7  -6  134.61   10.37
   6  -7  -6  120.65    9.60
   6   7  -5  145.89   13.31
  -6  -7   5  141.94   10.86
  -6  -7   5  146.45   12.33
  -6   7   5  130.30   10.37
   6   7  -5  116.43   10.47
   6   7  -4   77.79   11.47
   6   7  -4   67.36   12.18
  -6  -7   4   68.73   10.11
  -6   7   4   65.29    8.30
  -6  -7   4   53.83    8.28
  -6   7   4   40.34    8.50
   6   7  -4   40.93    8.00
  -6   7   3   23.48    7.29
  -6   7   3   23.70    7.81
   6   7  -3   13.06    9.80
   6   7  -3   11.30   11.70
  -6  -7   3   17.16    8.80
  -6  -7   3    7.62    6.99
   6   7  -3    2.04    6.90
  -6   7   2   -2.00    6.95
  -6   7   2    8.79    7.96
   6   7  -2   13.87   11.31
   6   7  -2   18.83   11.80
  -6   7   1  121.59    9.68
   6   7  -1  132.75   13.78
  -6   7   1  123.25   11.06
  -6   7   0   57.14    9.69
  -6   7   0   53.33    7.42
   6   7   0   52.96   11.98
  -6   7  -1   80.90    8.54
   6   7   1  100.13   12.98
  -6   7  -1  104.64   10.30
  -6   7  -1   73.63    8.09
  -6   7  -2   63.22    8.04
  -6   7  -2   57.57    9.10
  -6  -7  -2   49.83    8.25
  -6   7  -2   38.35    6.84
  -6  -7  -3   -9.46    6.63
  -6   7  -3   11.57    6.96
  -6   7  -3    7.32    6.39
   6   7   3    1.54    9.55
  -6   7  -4   32.40    6.00
  -6  -7  -4   20.79    5.76
   6   7   4   30.90    7.65
  -6   7  -4   41.35    6.84
   6   7   5   34.30    6.01
  -6   7  -5   51.72    6.01
  -6  -8  10   18.51    3.97
   6   8  -9   34.53    6.39
  -6   8   9   25.58    5.20
  -6  -8   9   18.41    6.46
   6   8  -8   30.91    7.91
   6   8  -7    9.69    8.51
  -6   8   7    8.87    6.69
  -6  -8   6  164.53   12.11
  -6   8   6  135.44   10.21
   6   8  -6  157.02   13.32
   6   8  -6  133.10   12.53
  -6  -8   5   81.29   10.29
  -6   8   5   66.68    9.20
  -6   8   5   77.09    9.11
   6   8  -5   95.05   11.86
   6   8  -5  103.15   12.26
  -6  -8   4   18.05    8.67
  -6   8   4   21.09    8.83
  -6   8   4   19.00    7.18
   6   8  -4   19.15    9.58
   6   8  -4   21.84   11.56
  -6   8   4   14.50    7.96
  -6   8   3   21.68    7.24
  -6   8   3    4.72    7.14
   6   8  -3   12.74   11.68
  -6   8   2   77.59    8.46
  -6   8   2   62.16    8.84
  -6   8   1   17.83    7.25
  -6   8   1   19.50    8.13
   6   8  -1   30.05   11.81
  -6   8   0   59.83    8.78
  -6   8   0   65.76    7.72
   6   8   0   55.31   12.06
  -6   8  -1   32.49    8.38
  -6   8  -1   21.64    6.62
  -6  -8  -1   47.07    8.28
  -6   8  -1   29.12    6.91
   6   8   1   38.65   11.39
  -6   8  -2   56.51    8.75
  -6   8  -2   39.14    6.68
  -6  -8  -2   35.09    7.54
  -6   8  -2   48.82    7.46
   6   8   2   38.33   11.45
   6   8   3   12.71    9.57
  -6   8  -3   19.99    7.47
  -6   8  -3   19.29    6.47
   6   8   3   30.18    8.58
  -6   8  -3   33.43    6.78
  -6   8  -4   89.49    7.34
   6   8   4   68.27    8.39
  -6   8  -4   72.34    6.80
  -6   8  -5   21.34    4.81
   6   8   5    8.77    4.99
  -6   8  -5    9.56    3.54
   6   9  -9   51.77    6.22
  -6   9   9   36.71    4.58
  -6  -9   9   45.24    5.92
   6   9  -8   14.15    6.94
  -6   9   8   17.04    5.67
  -6   9   8   16.48    6.15
  -6  -9   8   28.42    7.01
  -6  -9   7   15.15    7.71
   6   9  -7   16.08    8.16
   6   9  -7    6.18    8.02
  -6   9   7   11.02    6.47
  -6  -9   6   44.74    8.93
  -6   9   6   44.19    7.75
   6   9  -6   54.05   10.05
   6   9  -6   45.72   10.20
  -6  -9   5   55.80    8.99
  -6   9   5   57.13    8.56
   6   9  -5   76.34   11.76
  -6   9   5   66.93    8.02
  -6   9   4   34.13    9.26
  -6   9   4   27.25    8.28
   6   9  -4   32.72   11.52
  -6   9   4   47.24    7.54
  -6   9   3   70.52    8.20
  -6   9   3   58.79   10.69
   6   9  -3   67.34   12.95
  -6   9   2   97.61    9.08
  -6   9   2   88.05    9.16
   6   9  -2   99.41   13.52
  -6   9   1   19.03    7.27
  -6   9   1   34.43    7.67
   6   9  -1   31.28   11.87
  -6   9   0   40.80    7.97
  -6   9   0   47.28    7.23
   6   9   0   39.69   11.77
  -6   9  -1   16.87    7.51
  -6   9  -1   25.34    6.53
  -6  -9  -1    5.25    7.14
   6   9   1   27.60   11.13
  -6   9  -2   15.98    7.54
  -6   9  -2   20.60    6.20
   6   9   2   13.81   10.87
  -6   9  -2   19.17    6.22
   6   9   3   20.00    9.21
  -6   9  -3   23.20    6.00
   6   9   3   27.46    8.07
  -6   9  -3   20.12    6.22
  -6   9  -4   -2.11    5.14
   6   9   4   14.26    6.58
  -6   9  -4   15.14    5.10
   6   9   5   11.21    4.22
  -6   9  -5    6.55    3.38
   6  10  -9   49.70    5.47
  -6 -10   9   50.55    4.93
   6  10  -8   55.40    7.36
  -6  10   8   43.13    5.42
  -6  10   8   50.20    5.88
  -6 -10   8   47.61    6.58
  -6  10   7    5.78    6.10
   6  10  -7   12.34    7.77
  -6 -10   7   13.86    7.02
   6  10  -6   16.05    9.37
  -6  10   6    7.67    7.15
  -6  10   6   22.73    7.64
  -6 -10   6   12.94    7.55
   6  10  -5   11.68    8.89
   6  10  -5   15.33   10.24
  -6 -10   5   14.46    7.54
  -6  10   5   22.07    7.69
  -6  10   5   23.43    7.92
  -6  10   5    4.79    6.97
  -6  10   4   62.87    9.83
   6  10  -4   73.69   10.93
   6  10  -4   63.44   12.20
  -6  10   4   63.23    8.48
  -6  10   4   76.60    7.89
  -6  10   3   56.51   10.43
   6  10  -3   77.30   12.58
   6  10  -3   66.70   12.23
  -6  10   3   70.78    7.96
  -6  10   3   71.53    8.10
  -6  10   2   20.24    9.65
   6  10  -2   13.35   11.54
  -6  10   2   10.46    6.15
  -6  10   2    7.90    6.88
  -6  10   1   26.07    6.89
   6  10  -1   29.88   11.27
  -6  10   1   25.30   10.00
  -6  10   0    9.10    6.73
  -6  10   0   14.26    9.43
   6  10   0   15.59   11.04
  -6  10   0    9.56    6.41
  -6  10  -1    7.27    6.86
   6  10   1   -2.59   11.27
   6  10   1   20.98   10.58
  -6  10  -1   20.80    8.62
  -6  10  -1    6.37    5.90
   6  10   2   25.41   10.42
  -6  10  -2   18.53    6.60
   6  10   3    5.43    8.47
   6  10   3   13.14    7.36
  -6  10  -3    8.54    5.77
   6  10   4   21.26    6.11
  -6  10  -4   24.16    4.80
  -6  10  -4   16.28    4.87
  -6  11   8   14.92    3.84
  -6 -11   8   18.35    4.83
  -6  11   8   13.15    4.37
  -6  11   7   21.69    5.11
  -6  11   7   26.47    5.87
   6  11  -7   30.49    7.73
  -6 -11   7   34.72    6.02
   6  11  -6   23.63    7.99
   6  11  -6   23.37    9.14
  -6  11   6   22.67    6.87
  -6  11   6   17.17    6.68
   6  11  -5   10.27    8.13
   6  11  -5    7.42    9.92
  -6  11   5    5.39    7.10
  -6  11   5   13.01    7.07
  -6  11   5    1.73    6.30
  -6  11   4   26.06    8.33
  -6  11   4   48.44    7.51
   6  11  -4   22.54    9.61
   6  11  -4   29.50   10.92
  -6  11   3   69.17   10.20
   6  11  -3   71.79   11.39
   6  11  -3   69.81   12.01
  -6  11   3   67.10    7.48
  -6  11   2    1.47    8.79
  -6  11   2    5.02    6.53
   6  11  -2    1.12   10.93
  -6  11   2    3.71    5.67
  -6  11   1    1.09    6.24
  -6  11   0   18.67    6.10
  -6  11   0   14.27    8.67
  -6  11   0    4.83    5.91
   6  11   0    9.32    7.91
   6  11   0   18.27   11.24
  -6  11  -1    6.75    7.39
   6  11   1   16.91    7.84
   6  11   1    7.89   10.49
  -6  11  -1   11.14    5.82
   6  11   2   43.47    9.98
   6  11   3   22.23    6.76
  -6  11  -3   20.10    5.39
  -6  11  -3   14.35    5.51
   6  11   4   15.08    5.01
  -6  11  -4    4.00    3.70
  -6  11  -4   12.70    3.80
   6  12  -8   10.87    4.27
  -6  12   8    5.75    3.21
  -6  12   8    5.19    2.81
   6  12  -7   25.34    6.06
   6  12  -7   27.24    6.79
  -6  12   7   14.07    4.26
   6  12  -6   44.88    7.55
   6  12  -6   44.25    8.82
  -6  12   6   54.49    6.46
  -6  12   6   29.36    5.41
   6  12  -5   39.57    9.72
  -6  12   5   42.86    6.77
  -6  12   5   31.39    6.00
  -6  12   4   74.50    7.38
  -6  12   4   54.79    8.42
   6  12  -4   53.22    9.29
   6  12  -4   74.33   11.01
  -6  12   3   18.83    8.10
   6  12  -3   23.84    9.90
  -6  12   3   20.98    6.03
  -6  12   2   48.09    9.38
   6  12  -2   69.96   11.67
   6  12  -2   46.29   10.96
  -6  12   2   60.68    6.61
   6  12  -1   10.94   10.70
  -6  12   1    8.86    5.84
   6  12  -1   10.08    6.79
  -6  12   0   10.27    7.78
   6  12   0   19.36    7.25
  -6  12   0    5.36    6.06
   6  12   1   30.01   10.09
   6  12   1   11.06    7.07
  -6  12  -1   16.86    5.94
  -6  12  -1   11.85    6.04
  -6  12  -1   16.39    5.24
   6  12   2   26.27    7.10
   6  12   2   22.33    8.84
  -6  12  -2   24.31    5.89
  -6  12  -3   21.65    4.59
  -6  12  -3   14.18    4.54
  -6  13   7    7.35    3.21
   6  13  -6   21.08    7.54
  -6  13   6   19.01    5.06
  -6  13   6   12.28    4.25
   6  13  -5   28.55    8.76
  -6  13   5   31.30    5.69
  -6  13   5   20.49    5.03
   6  13  -4   12.04    9.14
  -6  13   4    8.36    5.73
  -6  13   4    9.01    5.16
  -6  13   3   22.77    5.32
  -6  13   3    8.54    5.41
  -6  13   3    6.52    7.05
   6  13  -3    7.99    8.64
  -6  13   2   37.15    5.71
  -6  13   2   33.70    8.02
   6  13  -2   18.54    9.47
   6  13  -2   19.21    9.66
  -6  13   1   56.72    5.95
   6  13  -1   52.57   10.00
   6  13  -1   51.38   10.34
   6  13   0   39.42    9.17
   6  13   0   16.51    6.47
  -6  13   0   28.91    5.59
  -6  13   0   22.82    5.63
  -6  13   0   24.18    7.10
   6  13   1   20.04    9.08
   6  13   1   27.55    6.43
  -6  13  -1   25.98    5.29
  -6  13  -1   19.05    5.47
   6  13   2   11.90    5.72
  -6  13  -2   20.20    4.69
  -6  13  -2    7.78    4.64
  -6  13  -3    5.55    3.21
  -6  14   6   -2.68    3.05
  -6  14   6    3.29    3.75
  -6  14   5    2.00    3.83
   6  14  -5   18.31    7.50
   6  14  -5    7.32    6.88
  -6  14   5    9.88    4.68
  -6  14   4    0.62    8.55
  -6  14   4   14.39    4.08
  -6  14   4   17.64    4.91
   6  14  -4   16.14    7.72
   6  14  -3   10.14    7.44
  -6  14   3    9.53    4.33
   6  14  -3    9.78    7.91
  -6  14   2   12.15    4.51
   6  14  -2    3.13    7.99
   6  14  -2   17.04    8.34
   6  14  -1   28.54    8.79
  -6  14   1   27.49    4.76
  -6  14   1   20.49    4.45
   6  14  -1   24.93    8.14
  -6  14   0    0.82    4.34
  -6  14   0    4.63    4.28
   6  14   0   13.53    7.41
  -6  14  -1    5.01    4.13
  -6  14  -1    8.56    4.03
   6  14   1    7.94    5.00
  -6  14  -2   19.79    3.64
  -6  14  -2   28.21    3.62
   6  14   2   21.09    4.32
   6  15  -5    0.65    5.15
   6  15  -4   12.84    6.06
   6  15  -3    9.34    6.43
  -6  15   3   12.48    7.96
  -6  15   3    9.37    3.43
   6  15  -2   25.24    6.85
  -6  15   2   19.30    8.55
  -6  15   2   16.67    3.76
   6  15  -1   21.96    6.50
  -6  15   0    0.54    3.14
   6  15   1   -5.91    5.10
   7   0 -10   16.78    4.51
  -7   0   9   55.98    6.98
   7   0  -9   58.60    7.33
  -7   0   8   27.85    7.74
   7   0  -8   17.46    7.77
  -7   0   7   30.91    8.70
   7   0  -7   33.53    9.05
  -7   0   6   14.45    8.99
   7   0  -6    7.06    8.44
   7   0  -5   53.35    9.99
   7   0  -4  242.05   15.90
  -7   0   3   37.36   10.43
   7   0  -3   35.81   10.03
  -7   0   2    4.44    9.67
  -7   0   1   47.86    9.14
  -7   0   1   50.79    9.78
  -7   0   0   17.83    8.79
  -7   0   0   13.29    9.16
  -7   0  -1   37.91    9.10
  -7   0  -2   94.94    9.54
  -7   0  -3   30.43    7.35
  -7   0  -3   10.76    6.67
  -7   0  -4   89.44    7.59
  -7   0  -5   14.80    4.21
   7  -1 -10   12.62    4.30
   7  -1  -9   12.75    6.18
  -7  -1   9   18.61    6.42
  -7   1   9   10.71    5.75
   7  -1  -8   32.71    8.08
  -7   1   8   42.53    7.65
  -7  -1   8   32.34    8.02
  -7  -1   7   12.16    8.78
   7  -1  -7    6.75    8.20
  -7   1   7    8.62    8.09
  -7  -1   7   16.35    8.63
  -7  -1   6   26.61    9.64
   7  -1  -6   27.58    8.95
  -7   1   6   43.03    9.40
  -7  -1   5   75.01   11.34
   7  -1  -5   79.91   10.78
  -7   1   5   79.90   10.61
  -7  -1   4   85.30   11.87
   7  -1  -4   81.38   11.01
  -7  -1   4   79.12   11.06
   7  -1  -3   67.19   10.61
  -7  -1   3   69.83   11.01
  -7  -1   2   86.07   11.26
  -7   1   2  110.75   11.47
  -7  -1   1   12.81    9.12
  -7   1   1   21.50    9.46
  -7   1   1   25.70    8.36
  -7  -1   0   39.50    9.58
  -7   1   0   37.78    9.57
  -7   1   0   38.60    8.82
  -7  -1  -1   37.45    8.91
  -7   1  -1   39.41    9.19
  -7   1  -1   41.25    8.79
  -7  -1  -2   67.60    8.68
  -7   1  -2   86.64    9.39
  -7  -1  -2   78.33    9.37
  -7   1  -3   84.05    8.34
  -7   1  -3   58.86    7.91
  -7  -1  -3   49.91    7.21
  -7  -1  -3   80.04    8.26
  -7  -1  -4   26.30    6.14
  -7   1  -4   24.41    6.19
  -7  -1  -5   18.08    4.03
  -7   1  -5   18.66    4.27
  -7  -1  -5   18.21    4.29
  -7   1  -5   17.14    4.22
   7   2 -10    7.40    4.05
   7  -2 -10    9.80    3.90
  -7  -2  10   16.39    4.38
   7   2  -9   11.22    6.13
   7  -2  -9   12.63    5.91
  -7  -2   9   18.19    6.50
   7   2  -8   26.75    7.99
   7  -2  -8   46.22    8.07
  -7   2   8   40.22    7.15
  -7  -2   8   38.99    8.34
  -7   2   7   32.74    9.17
  -7  -2   7   44.37    9.16
   7   2  -7   44.47    9.04
   7  -2  -7   41.60    8.60
  -7   2   7   39.99    8.30
  -7   2   6   54.40   10.14
  -7  -2   6   46.84   10.06
   7   2  -6   40.83    9.46
   7  -2  -6   51.77    9.30
  -7   2   6   45.94    9.09
  -7   2   5   46.95   10.64
  -7  -2   5   54.27   10.68
   7   2  -5   50.27   10.05
   7  -2  -5   46.51    9.76
  -7  -2   5   51.06   10.50
  -7   2   5   54.29    9.86
  -7   2   4  109.38   12.13
  -7  -2   4   85.89   11.56
   7  -2  -4   82.21   10.69
   7   2  -4   81.55   11.15
  -7  -2   4   87.73   11.34
  -7   2   4   95.88   11.27
   7   2  -3   32.79    9.75
   7  -2  -3   55.12    9.90
  -7  -2   3   45.12   10.61
  -7  -2   2  149.97   12.87
  -7   2   2  151.80   10.89
  -7   2   1  160.89   12.85
  -7  -2   1  147.45   12.57
  -7   2   1  168.84   11.55
  -7  -2   0   18.14    8.70
  -7   2   0    9.31    9.10
  -7   2   0    7.33    7.99
  -7  -2  -1    3.21    7.82
  -7   2  -1    6.15    8.64
  -7  -2  -1    7.38    8.48
  -7   2  -1    2.29    7.79
  -7  -2  -2   13.18    6.96
  -7   2  -2   23.72    8.01
  -7  -2  -2   12.36    8.09
  -7   2  -2   37.91    7.92
  -7   2  -3   33.69    7.47
  -7  -2  -3   48.97    7.58
  -7  -2  -4   16.07    5.78
  -7   2  -4   17.42    5.98
  -7   2  -5    7.03    4.10
  -7  -2  -5    3.36    3.73
  -7   2  -5    1.98    3.65
  -7  -3  10    7.64    4.21
   7   3 -10    3.57    3.54
   7  -3 -10    5.14    3.31
  -7  -3   9   11.29    6.46
   7   3  -9   20.56    6.02
   7  -3  -9   14.42    5.54
  -7   3   8    8.84    6.27
   7   3  -8    8.77    5.65
   7   3  -8   12.17    7.00
   7  -3  -8   10.56    6.81
  -7   3   7    6.52    7.19
   7   3  -7    9.20    6.72
   7   3  -7   10.09    8.04
   7  -3  -7    4.91    7.47
  -7   3   7   14.06    8.21
  -7  -3   7   16.29    8.27
  -7   3   6    0.93    7.91
  -7  -3   6   18.02    9.27
  -7   3   6    6.42    8.48
  -7  -3   6   14.41    8.73
   7   3  -6    3.21    7.39
   7   3  -6   19.61    8.81
   7  -3  -6   14.70    8.00
  -7   3   5   12.49    6.15
  -7  -3   5   27.75    9.72
  -7   3   5   15.10    8.72
   7   3  -5   16.25    8.88
   7  -3  -5   15.08    8.32
  -7   3   5   21.51    9.23
  -7  -3   5   15.33    9.05
  -7  -3   4   27.62    9.71
  -7   3   4   15.88    9.17
   7   3  -4   17.34    9.24
   7  -3  -4   14.59    8.45
  -7   3   4   25.25    9.56
  -7  -3   4   29.00    9.76
   7   3  -3   23.31    9.36
   7  -3  -3   29.97    8.88
  -7  -3   3   22.76    9.79
  -7   3   3   18.38    9.57
  -7   3   3   42.08    7.33
  -7  -3   2  110.17   11.59
  -7   3   2  101.63    9.35
  -7  -3   1   82.31   10.06
  -7   3   1   69.83    8.90
  -7  -3   0   25.15    8.38
  -7   3   0   11.13    9.03
  -7  -3   0   29.97    8.95
  -7   3   0   14.18    7.89
  -7  -3  -1   16.26    7.70
  -7   3  -1   42.32    9.03
  -7  -3  -1   33.65    8.77
  -7   3  -1   24.05    8.04
  -7   3  -2   47.89    8.49
  -7  -3  -2   28.61    8.22
  -7   3  -2   29.15    7.80
  -7   3  -3   21.07    6.99
  -7  -3  -3   24.13    6.91
  -7   3  -3   26.59    7.12
  -7  -3  -4   36.70    5.86
  -7  -3  -4   35.76    6.11
  -7   3  -4   42.08    6.05
  -7   3  -5   16.47    3.93
  -7  -3  -5    7.44    3.40
  -7   3  -5   10.43    3.41
  -7  -4  10    8.33    3.92
   7   4  -9    5.50    5.03
   7  -4  -9   -1.79    4.72
   7   4  -8   24.02    6.90
   7  -4  -8   21.21    6.38
   7   4  -8   28.45    6.38
  -7   4   7   10.28    6.63
  -7  -4   7   20.21    8.68
   7   4  -7   19.69    7.17
   7   4  -7   16.44    7.80
   7  -4  -7   18.83    7.15
  -7   4   6   54.07    8.53
  -7  -4   6   59.94    9.99
  -7   4   6   60.29    9.35
  -7  -4   6   69.77    9.53
   7   4  -6   55.05    9.10
   7  -4  -6   57.24    8.72
   7   4  -6   46.25    8.95
  -7   4   5   31.12    6.63
  -7   4   5   42.09    9.30
  -7  -4   5   39.74    9.10
   7   4  -5   32.77    8.85
   7  -4  -5   39.21    8.58
  -7  -4   5   45.41    9.84
  -7   4   5   43.88    8.82
  -7   4   4   16.66    6.39
  -7   4   4    7.86    8.89
  -7  -4   4   16.13    8.94
   7   4  -4   17.99    8.78
   7  -4  -4   21.46    8.28
  -7   4   4   14.13    8.83
  -7  -4   4   24.35    9.82
  -7  -4   3   42.53    9.85
   7   4  -3   23.96    9.78
  -7   4   3   45.59    9.01
  -7  -4   2   66.77   10.08
   7   4  -2   55.82   10.27
  -7   4   2   38.76    7.05
  -7   4   2   71.68    8.02
  -7   4   1   58.52    8.05
   7   4  -1   44.50   10.04
  -7  -4   1   52.02    9.18
  -7   4   0   48.38    6.64
  -7   4   0   67.12    8.43
   7   4   0   70.61   10.32
  -7  -4   0   81.93    9.80
  -7  -4   0   58.96    8.89
  -7   4  -1   92.42    9.94
  -7  -4  -1   80.46    9.56
  -7   4  -1   73.76    8.52
  -7  -4  -2    9.70    7.46
  -7   4  -2    8.46    6.94
  -7   4  -2   15.81    7.64
  -7  -4  -3   17.80    6.64
  -7   4  -3   21.71    6.56
  -7   4  -3    7.47    6.75
  -7  -4  -4   15.12    5.14
  -7   4  -4   17.09    4.87
  -7  -4  -4    8.18    5.02
   7   5  -9    6.41    4.52
   7  -5  -9    8.71    4.06
  -7  -5   8   24.64    7.54
   7  -5  -8   17.10    5.56
   7   5  -8   18.66    6.04
   7   5  -8   20.13    6.33
  -7  -5   7   53.01    9.00
   7   5  -7   39.23    8.12
   7  -5  -7   38.43    7.08
   7   5  -7   36.94    7.59
  -7   5   6   31.13    7.51
  -7  -5   6   27.38    9.09
  -7  -5   6   16.64    7.66
   7   5  -6   23.40    8.48
   7   5  -6   28.61    7.97
   7  -5  -6   24.63    7.20
  -7   5   5   67.37    7.38
  -7  -5   5   46.13    8.95
   7  -5  -5   61.27    8.56
   7   5  -5   51.46    8.96
  -7  -5   5   62.18   10.10
  -7   5   5   74.09    8.99
  -7   5   4   32.37    6.77
  -7   5   4   43.37    8.49
  -7   5   4   26.34    8.35
  -7  -5   4   28.04    8.55
   7   5  -4   23.52    8.34
   7  -5  -4   19.71    7.73
  -7  -5   4   27.18    9.54
   7   5  -4   32.01    9.91
  -7   5   3   11.81    6.46
  -7   5   3   17.93    8.17
  -7  -5   3   13.00    8.86
   7   5  -3    5.08    9.67
  -7   5   2   30.54    6.67
  -7   5   2   46.42    9.03
  -7  -5   2   20.03    8.77
   7   5  -2   42.52   10.20
  -7  -5   1   61.90    9.02
   7   5  -1   76.10   10.83
  -7   5   1   57.69    7.80
  -7   5   0   35.96    6.33
  -7   5   0   50.71    7.56
   7   5   0   52.97   10.28
  -7   5  -1   89.22    8.26
  -7  -5  -1   81.65    9.12
  -7  -5  -2   12.21    7.33
  -7   5  -2   29.75    7.00
  -7   5  -2   26.64    7.71
   7   5   3   18.48    6.87
  -7  -5  -3   24.44    6.11
  -7   5  -3   21.83    6.23
  -7   5  -3   10.54    4.52
  -7   5  -3   18.98    6.70
   7   5   4    2.05    4.59
  -7   5  -4   14.30    5.02
  -7  -5  -4    1.99    4.25
  -7   6   9   28.31    4.69
  -7  -6   9   34.10    5.67
  -7  -6   8   13.56    7.02
   7   6  -8   10.16    5.08
   7  -6  -8    5.51    4.52
   7   6  -8    8.80    6.01
  -7  -6   7   17.28    8.11
   7   6  -7   11.55    7.34
   7   6  -7    6.99    6.05
   7  -6  -7    6.60    5.43
  -7  -6   6   36.49    9.01
  -7  -6   6   21.10    7.01
  -7   6   6   37.32    6.37
  -7   6   6   33.86    6.64
   7   6  -6   33.23    8.78
   7  -6  -6   21.64    6.50
   7   6  -6   21.32    7.01
  -7   6   5   24.00    6.45
  -7   6   5   32.50    7.39
  -7  -6   5    7.39    7.16
   7   6  -5    9.88    7.07
   7  -6  -5   10.31    6.52
  -7  -6   5   32.08    9.12
  -7   6   4   31.82    6.85
  -7   6   4   33.19    7.92
  -7  -6   4   18.91    7.59
  -7  -6   4   33.11    8.96
   7   6  -4   37.21   10.29
  -7   6   3    5.97    6.41
  -7   6   3   15.74    7.93
  -7  -6   3    6.32    7.29
   7   6  -3    9.34   10.03
  -7  -6   3    3.59    8.31
  -7   6   2    7.11    6.37
  -7   6   2   25.71    8.54
   7   6  -2   13.03   10.04
  -7  -6   2   16.45    8.15
   7   6  -1   92.60   11.86
  -7   6   1  110.11   10.55
  -7   6   0  131.34    9.10
  -7   6   0  106.17    8.41
   7   6   0  111.16   12.16
  -7  -6  -1   44.01    8.06
  -7   6  -1   43.18    6.94
  -7   6  -1   29.53    5.74
   7   6   2   13.45    9.18
  -7  -6  -2   13.23    6.72
  -7   6  -2   28.56    6.36
   7   6   3   22.78    6.62
  -7  -6  -3   20.13    5.49
  -7   6  -3   21.17    5.80
  -7   6  -3   17.33    4.67
  -7   6  -4   12.29    4.47
   7   6   4   -2.57    4.35
  -7  -7   9    6.75    4.76
  -7   7   9    9.58    3.81
  -7   7   9    7.70    3.07
   7   7  -8   17.08    6.05
  -7   7   8   11.67    4.54
  -7  -7   8   12.16    6.43
   7   7  -7    5.74    7.04
  -7   7   7   16.72    5.33
  -7  -7   7   19.19    7.49
  -7   7   6   66.46    7.11
  -7  -7   6  107.98    9.63
   7   7  -6  102.57   10.32
   7   7  -6   58.26    7.42
   7  -7  -6   73.67    6.96
  -7   7   5  111.68    8.51
  -7  -7   5  125.47   10.49
  -7   7   5  117.43    8.38
  -7  -7   5   77.54    8.49
   7   7  -5   77.05    8.42
  -7  -7   4   27.55    8.31
  -7   7   4   20.36    8.20
  -7   7   4   33.55    6.69
  -7   7   4   27.06    7.33
   7   7  -4   30.15   10.47
  -7  -7   4   14.25    6.62
  -7   7   3   19.15    6.59
  -7   7   3   19.68    7.44
   7   7  -3   21.62   10.53
  -7  -7   3   15.24    7.87
  -7  -7   3    7.07    6.72
  -7   7   2   37.11    7.03
  -7   7   2   63.76    8.67
   7   7  -2   55.59   11.21
  -7   7   1   93.66    9.64
  -7   7   1   85.21    7.89
   7   7  -1   91.72   11.84
  -7  -7   0   69.80    8.69
  -7   7   0   55.95    8.37
  -7   7   0   47.09    6.49
  -7   7   0   39.85    6.47
   7   7   0   48.03   10.46
  -7  -7  -1   17.48    7.09
  -7   7  -1   16.99    6.02
  -7   7  -1   16.68    7.30
  -7   7  -1   22.17    5.41
   7   7   2   13.61    8.67
  -7  -7  -2    5.66    6.05
  -7   7  -2   10.75    5.61
  -7   7  -3   11.98    4.35
   7   7   3   16.39    6.28
  -7   7  -3   26.99    5.22
  -7   7  -4    5.61    3.59
  -7  -8   9   49.04    4.46
  -7   8   8   17.09    4.07
  -7  -8   8   12.86    5.84
   7   8  -8   16.39    5.61
  -7   8   7   12.27    4.98
  -7  -8   7   22.19    6.89
   7   8  -7    7.54    6.75
  -7   8   6   20.36    5.73
  -7  -8   6    8.06    7.28
   7   8  -6   19.30    7.87
  -7   8   5   17.76    6.17
  -7  -8   5   27.40    7.73
  -7   8   4    8.77    6.26
  -7   8   4  -11.69    6.54
  -7   8   4    1.84    7.21
   7   8  -4   16.19    9.88
  -7  -8   4   16.55    7.43
  -7   8   3   22.06    8.56
  -7   8   3   14.92    6.50
  -7   8   3   22.52    7.02
  -7   8   3   16.11    6.19
   7   8  -3   30.77   10.41
   7   8  -2   30.94   10.45
  -7   8   2    8.67    7.14
  -7   8   1   20.42    6.27
   7   8  -1   30.35   10.34
  -7   8   1   40.28    7.43
  -7   8   0   12.93    5.62
  -7   8   0   20.24    6.99
  -7  -8   0   14.86    7.28
   7   8   0   16.54    9.60
  -7   8  -1   21.18    5.25
  -7   8  -1   23.91    6.94
  -7   8  -1   15.68    7.26
  -7  -8  -1   20.36    6.67
   7   8   1   24.46   10.18
   7   8   2   18.10    8.49
  -7   8  -2   20.70    6.37
   7   8   2   27.81    7.24
  -7  -8  -2   23.61    5.41
  -7   8  -2   27.60    5.54
   7   8   3   14.97    5.70
  -7   8  -3   19.91    4.26
  -7  -9   8    7.26    4.59
  -7   9   8   12.34    3.52
  -7   9   7   16.35    5.61
  -7  -9   7   18.66    6.02
  -7   9   7   15.31    4.58
  -7   9   6   16.91    6.39
  -7  -9   6   21.69    6.60
  -7   9   6   13.14    5.30
  -7  -9   5   18.53    6.84
   7   9  -5   23.13    9.32
  -7   9   5   24.10    6.78
  -7   9   5   15.20    5.80
  -7   9   4   37.88    7.88
   7   9  -4   48.93   10.31
  -7   9   4   50.34    7.01
  -7   9   4   44.83    6.64
  -7   9   3    7.65    6.06
  -7   9   3   14.26    5.79
   7   9  -3    9.43    9.57
  -7   9   3   11.22    7.93
  -7   9   2   21.45    6.32
  -7   9   2   22.19    8.38
   7   9  -2   19.23    9.87
  -7   9   1   12.06    6.33
  -7   9   1   10.94    8.28
  -7   9   1   14.10    5.81
   7   9  -1   26.19    9.84
  -7   9   0   19.77    5.49
  -7   9   0   12.02    7.69
  -7   9   0   11.09    6.29
  -7  -9   0   14.04    6.61
   7   9   0   12.90   10.33
   7   9   0   23.59    9.43
   7   9   1   73.38   10.50
  -7  -9  -1   46.99    6.45
  -7   9  -1   57.82    7.81
  -7   9  -1   92.13    7.61
  -7   9  -1   71.97    6.05
   7   9   2   22.26    7.82
   7   9   2   27.10    6.70
  -7   9  -2   37.74    5.28
   7   9   3   28.61    5.22
  -7   9  -3   20.13    3.73
   7  10  -8    8.32    4.63
  -7  10   8    3.59    2.59
  -7 -10   7    5.05    4.42
   7  10  -7   18.77    6.73
  -7  10   7   12.06    4.70
  -7  10   7    6.17    3.93
   7  10  -6   27.15    8.04
  -7  10   6   20.24    5.68
  -7  10   6   13.49    4.84
   7  10  -5   21.65    8.79
  -7  10   5   16.76    6.03
  -7  10   5   15.69    5.33
  -7  10   4   14.19    6.65
   7  10  -4   18.19    8.82
   7  10  -4   29.81    9.41
  -7  10   4   17.94    5.75
  -7  10   4   23.74    5.83
  -7  10   3   22.86    5.95
  -7  10   3   20.52    7.53
   7  10  -3   32.84    9.81
  -7  10   2   16.32    7.74
   7  10  -2   18.66    9.76
  -7  10   2   28.05    5.74
  -7  10   1   18.46    5.44
  -7  10   1    9.47    7.37
  -7  10   1    8.64    5.53
   7  10  -1   22.60    9.21
  -7  10   1   -0.22    4.94
  -7  10   0    5.64    4.93
  -7  10   0    0.29    5.45
   7  10   0   13.83    7.13
  -7 -10   0    6.19    5.62
   7  10   0   11.59    9.69
   7  10   0   11.86    8.56
  -7  10   0    7.47    6.69
   7  10   1    4.88    8.67
   7  10   1   14.02    6.62
  -7  10  -1   22.15    5.37
  -7  10  -2   25.97    4.53
  -7  10  -2   16.41    4.54
   7  10   2   27.23    7.01
   7  10   3   10.86    3.82
   7  11  -7    7.98    5.50
  -7  11   7    6.80    3.58
   7  11  -6   12.17    6.94
  -7  11   6    8.97    4.69
  -7  11   6    8.50    4.10
   7  11  -5   22.83    7.99
  -7  11   5   20.99    5.19
  -7  11   5   13.50    4.79
   7  11  -4   10.62    8.42
   7  11  -4   10.46    7.87
  -7  11   4   10.10    4.88
  -7  11   4    2.46    5.66
  -7  11   4    4.22    4.98
  -7  11   3   11.53    6.59
   7  11  -3    7.29    8.83
   7  11  -3   20.56    8.88
  -7  11   2   20.57    7.06
  -7  11   2   35.99    5.47
   7  11  -2   35.83    9.14
   7  11  -2   44.55    9.70
   7  11  -1   15.44    8.53
   7  11  -1    8.13    6.19
  -7 -11   1    6.47    5.44
  -7  11   1    2.40    4.71
  -7  11   0    8.44    4.50
   7  11   0   13.64    8.79
   7  11   0   20.36    8.08
   7  11   0    6.01    6.09
  -7  11   0    5.47    4.52
  -7  11   0    7.21    5.93
   7  11   1    7.31    5.68
  -7  11  -1    6.01    4.28
   7  11   1   13.18    7.69
  -7  11  -2   10.97    3.54
  -7  11  -2    2.66    3.23
   7  12  -6   11.49    5.82
  -7  12   6   14.13    3.71
  -7  12   6    9.93    3.12
   7  12  -5   18.26    6.94
  -7  12   5   20.74    4.32
  -7  12   5   20.47    3.97
   7  12  -4   17.09    7.59
  -7  12   4   10.49    4.16
  -7  12   4   18.63    4.37
  -7  12   3   10.15    5.75
   7  12  -3    5.03    7.64
   7  12  -3   13.87    7.73
  -7  12   2   10.81    5.94
   7  12  -2   13.16    7.88
   7  12  -2   28.37    8.58
   7  12  -1    9.51    7.46
  -7  12   1   12.95    4.30
   7  12   0    8.81    7.54
   7  12   0    0.47    4.98
  -7  12   0    7.83    4.12
  -7  12   0    4.86    3.55
  -7  12   0   -0.23    4.73
   7  12   1    8.26    4.57
  -7  12  -1    5.33    3.17
   7  12   1    8.42    6.31
  -7  13   5    4.74    2.79
  -7  13   4   10.36    3.42
   7  13  -3   12.20    6.37
  -7  13   3   18.09    3.75
   7  13  -2   19.48    6.98
  -7  13   2    5.91    3.37
  -7  13   1   16.23    3.56
   7  13   0    6.69    6.01
  -7  13   0    3.30    3.06
   8   0  -9   19.61    3.87
   8   0  -8   17.27    5.62
  -8   0   8   11.37    5.73
   8   0  -7   20.17    6.96
  -8   0   7   46.89    7.35
   8   0  -6   11.86    7.59
  -8   0   6    7.30    7.49
   8   0  -5   19.96    8.29
  -8   0   3   34.09    8.84
  -8   0   3   31.43    7.39
  -8   0   2    4.55    8.26
  -8   0   2   11.83    7.31
  -8   0   1   29.90    8.33
  -8   0   1   23.10    7.56
  -8   0   0   33.73    7.96
  -8   0   0   49.90    7.74
  -8   0  -1   18.40    6.49
  -8   0  -2   15.92    5.29
  -8   0  -3    6.93    4.11
   8  -1  -9    3.84    3.40
  -8  -1   8    9.66    5.72
  -8   1   8   21.12    5.44
   8  -1  -8   13.72    5.42
  -8  -1   7   17.93    7.07
  -8   1   7   15.00    6.53
   8  -1  -7    9.65    6.50
  -8   1   6   12.24    7.55
  -8  -1   6   19.26    7.54
   8  -1  -6   15.13    7.36
  -8   1   5   22.70    8.29
  -8  -1   5   31.07    8.40
   8  -1  -5   28.18    8.34
  -8  -1   4   26.47    8.69
  -8  -1   4    7.77    8.64
  -8   1   4   33.29    6.47
  -8  -1   3   86.94    9.71
  -8   1   3   70.33    7.93
  -8  -1   2   81.93    8.62
  -8  -1   2   63.07    9.27
  -8   1   2   54.24    9.27
  -8   1   2   62.66    7.96
  -8  -1   1   84.50    8.75
  -8  -1   1   61.69    9.12
  -8   1   1   72.78    9.33
  -8   1   1   75.06    8.32
  -8  -1   0   19.66    7.47
  -8   1   0   34.77    7.81
  -8   1   0   27.31    7.13
  -8  -1  -1    9.73    5.99
  -8   1  -1   19.92    6.54
  -8   1  -1   13.22    6.29
  -8   1  -2    9.05    5.25
  -8  -1  -2    1.78    4.52
  -8  -1  -3    9.66    4.07
  -8  -1  -3    4.33    3.88
  -8   1  -3    4.71    3.97
   8   2  -9   19.60    3.56
   8  -2  -9   18.24    3.33
  -8  -2   9   19.37    3.86
   8   2  -8   22.16    5.55
   8  -2  -8   25.64    5.40
  -8  -2   8   33.73    6.01
   8   2  -7    0.84    6.28
   8  -2  -7    4.17    6.04
  -8   2   7    6.56    6.23
   8   2  -6   16.61    7.54
   8  -2  -6   19.54    7.21
  -8   2   6   32.09    7.56
  -8  -2   6   23.96    7.41
  -8   2   6   23.13    7.39
  -8   2   5   10.88    7.74
  -8  -2   5   10.62    7.58
   8   2  -5   -1.09    7.68
   8  -2  -5    3.69    7.56
  -8   2   5   11.44    7.77
  -8  -2   5   20.58    8.33
  -8   2   4   27.26    8.19
  -8  -2   4   15.26    8.49
  -8   2   4    2.56    7.64
  -8  -2   4   23.37    8.13
  -8   2   3   18.69    8.18
  -8  -2   3   17.96    8.37
  -8  -2   3   25.52    8.49
  -8   2   3   15.18    6.30
  -8  -2   2   43.37    8.47
  -8  -2   2   41.48    8.01
  -8   2   2   24.50    6.97
  -8  -2   1   52.94    8.48
  -8   2   1   44.04    8.72
  -8  -2   1   51.53    8.30
  -8   2   1   50.22    7.44
  -8  -2   0    2.60    6.86
  -8   2   0   23.72    7.30
  -8   2   0    3.48    6.53
  -8  -2  -1   -0.38    5.59
  -8   2  -1    9.02    6.44
  -8  -2  -1    4.25    6.42
  -8   2  -1   14.33    6.02
  -8   2  -2    5.89    5.34
  -8  -2  -2   15.05    5.51
  -8   2  -2   13.56    5.31
  -8  -2  -3    9.92    3.92
  -8  -2  -3   10.46    3.76
  -8   2  -3   11.27    3.75
  -8  -3   9   13.04    3.59
   8  -3  -8   13.13    4.63
   8   3  -8   19.38    5.09
   8   3  -7    5.34    6.00
   8  -3  -7    6.05    5.63
  -8   3   7   14.06    5.70
  -8   3   6   28.50    6.80
  -8  -3   6   15.25    7.65
  -8   3   6   11.17    6.81
  -8  -3   6   16.21    6.77
   8   3  -6    9.34    7.06
   8  -3  -6    4.28    6.41
  -8   3   5   29.11    7.40
  -8  -3   5   16.54    8.06
  -8   3   5   16.61    7.36
  -8  -3   5   15.83    7.36
  -8   3   4   38.09    8.04
  -8  -3   4   16.40    8.39
  -8   3   4   28.68    7.96
  -8  -3   4   21.66    7.86
  -8   3   3   13.96    7.92
  -8  -3   3   16.47    7.96
  -8   3   3    3.61    7.55
  -8  -3   3   -1.56    7.56
  -8   3   3   13.90    5.84
  -8  -3   2   37.19    8.17
  -8   3   2   14.43    6.32
  -8  -3   1   31.33    7.55
  -8   3   1   23.52    6.54
  -8  -3   0    6.73    6.31
  -8   3   0   16.53    7.04
  -8  -3   0    1.94    6.97
  -8   3   0   13.63    6.12
  -8   3  -1   14.03    6.46
  -8  -3  -1    3.99    6.38
  -8   3  -1   13.05    5.74
  -8   3  -2    8.18    5.18
  -8  -3  -2   10.42    5.22
  -8   3  -2    4.64    4.95
  -8  -3  -3    2.57    3.14
  -8   3  -3    7.67    3.52
   8   4  -8    5.08    4.13
  -8  -4   7   24.17    6.74
   8   4  -7   20.72    5.73
   8  -4  -7   13.27    5.20
  -8   4   6   26.81    6.31
  -8  -4   6   28.27    7.60
  -8  -4   6   17.09    6.41
   8   4  -6   19.62    6.78
  -8   4   5    9.46    6.80
  -8  -4   5   11.60    7.90
  -8  -4   5    3.48    6.60
  -8   4   4   33.23    7.66
  -8  -4   4   15.73    7.94
  -8  -4   4   25.71    7.50
  -8   4   3   50.22    8.40
  -8  -4   3   36.47    8.10
  -8  -4   2   18.16    7.30
  -8   4   2    8.13    7.68
  -8   4   2   14.31    4.95
  -8  -4   1   24.12    7.44
  -8   4   1   26.94    6.02
  -8  -4   1   15.24    6.80
  -8  -4   0   13.88    6.78
  -8   4   0    7.24    5.72
  -8  -4  -1   -3.90    6.07
  -8   4  -1   11.81    5.30
  -8   4  -1    9.69    6.18
   8   4   2    5.87    5.09
  -8  -4  -2   14.43    4.95
  -8   4  -2    9.33    4.61
  -8   4  -2    4.29    5.05
  -8  -5   8   10.49    4.84
  -8   5   7   -2.13    3.41
  -8  -5   7   20.86    6.35
  -8   5   6   44.28    6.00
  -8  -5   6   39.76    7.46
  -8  -5   6   28.37    5.93
  -8   5   5   14.41    4.65
  -8   5   5   34.20    6.73
  -8  -5   5   32.78    7.74
  -8  -5   5   14.64    6.27
  -8   5   4   13.82    6.83
  -8  -5   4   12.66    7.60
  -8  -5   4    4.56    6.36
  -8  -5   3   40.54    7.55
  -8   5   3   18.37    7.32
  -8  -5   3   21.82    6.86
  -8  -5   2   27.54    7.05
  -8   5   2   23.51    7.63
  -8   5   2   25.59    5.16
  -8  -5   2   17.90    6.79
  -8   5   1   25.07    7.08
  -8  -5   1   24.49    7.09
  -8  -5   0   16.07    6.62
  -8   5   0    6.72    5.03
   8   5   1    0.50    7.39
  -8  -5  -1    4.84    5.67
  -8   5  -1   14.34    4.80
   8   5   2    6.70    4.74
  -8  -5  -2    4.50    4.25
  -8   5  -2    6.78    4.01
  -8  -6   8    8.14    4.17
  -8  -6   7   12.01    5.56
  -8   6   7   -3.52    3.29
  -8  -6   6   51.59    7.17
  -8   6   6   37.69    4.66
  -8   6   5   41.04    5.10
  -8   6   5   49.33    6.33
  -8  -6   5   39.60    6.09
  -8  -6   5   52.59    7.57
  -8   6   4   37.40    6.77
  -8   6   4   30.06    6.66
  -8  -6   4   52.54    7.55
  -8  -6   4   36.53    6.27
  -8  -6   3   20.54    6.48
  -8   6   3   11.32    6.69
   8   6  -3   13.02    7.39
  -8  -6   3    0.69    5.57
  -8   6   2   -3.19    6.47
   8   6  -2   -0.34    7.31
  -8  -6   2   -8.78    5.74
  -8   6   2   10.86    4.81
  -8   6   1   21.08    6.52
  -8  -6   1   18.46    6.79
  -8   6   1    9.80    4.33
  -8  -6   0   10.06    6.02
  -8   6   0    3.53    5.84
   8   6   1    7.42    7.04
  -8  -6  -1    8.44    5.24
  -8   6  -1   13.13    4.06
   8   6   2    2.63    4.23
  -8   7   7   11.39    4.31
  -8  -7   7    3.63    4.68
  -8   7   7    0.41    2.97
  -8  -7   6   14.36    5.91
   8   7  -6    1.61    5.74
  -8   7   6    9.60    5.13
  -8   7   6   -0.45    3.81
  -8  -7   5   36.22    6.39
  -8   7   5   24.90    4.69
   8   7  -5   19.67    6.88
  -8   7   5   39.78    5.51
  -8   7   4    3.07    5.48
  -8  -7   4   18.84    5.97
   8   7  -4    5.74    7.21
  -8   7   3   22.02    6.03
  -8   7   3   16.14    6.65
   8   7  -3   16.18    7.31
  -8   7   2   13.87    5.94
  -8   7   2   11.05    6.66
  -8   7   2   15.74    4.68
   8   7  -2    5.12    7.10
  -8   7   1   10.52    5.74
  -8   7   1    5.04    6.39
  -8  -7   1   15.55    6.25
  -8   7   1    4.76    4.16
  -8   7   0   10.51    5.48
  -8   7   0    7.34    5.74
  -8  -7   0    9.12    5.45
   8   7   0    6.01    8.18
   8   7   1    4.54    6.46
  -8   7  -1   -2.78    4.72
   8   7   1    5.24    5.31
  -8  -7  -1    7.22    4.27
  -8   7  -1   -0.43    3.54
  -8   8   7   10.72    3.43
  -8  -8   6    8.72    4.57
   8   8  -6    9.44    5.36
  -8   8   6   14.64    4.36
  -8   8   6    2.22    3.45
  -8  -8   5   21.05    5.05
   8   8  -5   30.32    6.70
  -8   8   5   31.14    4.92
  -8   8   5   19.78    4.36
   8   8  -4   17.58    6.98
  -8   8   4    7.80    5.12
  -8   8   3   12.92    6.02
  -8   8   3   21.65    4.73
  -8   8   2    8.84    4.27
  -8   8   2    4.70    5.94
  -8   8   2   10.56    5.16
  -8  -8   2   21.53    6.11
   8   8  -2   11.12    6.95
  -8   8   1    7.63    4.00
  -8   8   1    7.09    5.07
  -8   8   1   -4.59    5.70
  -8  -8   1    8.45    5.55
   8   8  -1    2.61    8.22
  -8   8   0   11.81    4.80
  -8  -8   0   13.67    4.84
   8   8   0    1.73    7.40
  -8   8   0   13.69    5.18
  -8   8  -1    7.94    3.17
   8   8   1    4.80    4.52
  -8   9   6    6.71    3.38
  -8   9   5    2.63    3.57
   8   9  -5    9.99    5.91
  -8   9   4   43.09    4.71
   8   9  -4   39.97    6.96
   8   9  -4   40.32    7.54
  -8   9   3    4.34    5.15
  -8   9   3   16.77    4.23
   8   9  -3   10.35    7.82
   8   9  -3   23.54    6.97
  -8   9   2    1.56    5.15
  -8   9   2    5.51    3.94
  -8  -9   2   16.86    5.42
   8   9  -2    8.08    6.62
  -8   9   1    5.82    4.93
   8   9  -1    9.06    5.21
  -8  -9   1   10.15    4.76
  -8   9   1    0.77    3.51
   8   9  -1   10.97    7.68
   8   9   0    4.75    4.71
  -8   9   0    6.10    3.59
   8   9   0    9.04    6.48
   8  10  -5    6.09    4.98
  -8  10   4   11.28    3.53
   8  10  -4   10.51    5.74
  -8  10   3   12.44    3.59
   8  10  -3   14.83    6.03
   8  10  -3   10.24    6.78
  -8 -10   2   15.69    4.36
  -8  10   2    7.94    3.42
   8  10  -2   13.20    5.86
   8  10  -1    0.18    3.98
   8  10  -1    9.50    6.43
  -8  10   0    3.93    2.68
   8  10   0    3.42    5.17
   8  11  -3    0.10    5.30
   8  11  -3    8.66    4.74
  -8  11   3    5.02    2.73
   8  11  -2    5.39    5.54
  -8  11   2   -0.80    2.75
  -8  11   2    1.56    2.53
  -9   0   7    8.40    3.40
  -9   0   4   14.15    5.82
  -9   0   3   14.54    4.76
  -9   0   3    8.78    5.86
  -9   0   2   -0.70    4.70
  -9   0   2   -8.80    5.80
  -9   0   1   13.07    4.48
  -9   0   1   14.16    4.71
  -9   0   0    8.75    3.70
  -9  -1   7   31.43    3.89
  -9   1   6   12.14    4.65
  -9   1   5    8.66    4.83
  -9  -1   5    1.52    4.59
  -9  -1   5   15.33    5.53
  -9   1   4    5.34    5.12
  -9  -1   4   11.41    5.19
  -9  -1   4   11.72    5.86
  -9  -1   3   10.60    4.85
  -9   1   3    1.76    5.10
  -9  -1   3   -0.12    5.05
  -9  -1   3    0.85    5.61
  -9   1   3    8.45    5.74
  -9  -1   2   23.84    5.09
  -9   1   2   12.59    5.10
  -9  -1   2   17.00    5.18
  -9  -1   2   11.15    5.48
  -9   1   2    7.69    5.69
  -9  -1   1    9.46    4.58
  -9   1   1   15.35    4.18
  -9  -1   1   16.48    4.79
  -9   1   1   16.84    4.82
  -9  -1   0    9.04    3.75
  -9   1   0    6.32    3.46
  -9   1   0    3.85    3.65
  -9  -2   6   17.04    4.64
  -9   2   6    8.80    4.34
  -9  -2   5    8.22    5.32
  -9   2   5    5.94    5.09
  -9  -2   4   11.96    4.69
  -9   2   4   -2.83    4.82
  -9  -2   4    4.24    4.84
  -9  -2   4    7.90    5.58
  -9  -2   3   18.48    5.01
  -9   2   3   11.66    5.14
  -9  -2   3    4.31    4.94
  -9  -2   3   10.90    5.53
  -9  -2   2    4.50    4.88
  -9   2   2    0.41    4.50
  -9  -2   2    5.69    4.70
  -9  -2   2    3.13    5.04
  -9  -2   1    8.15    4.01
  -9   2   1    9.00    4.75
  -9  -2   1   -2.32    4.55
  -9   2   0    9.11    3.76
  -9  -3   6   17.63    4.42
  -9   3   6    2.62    3.67
  -9  -3   5   13.73    4.94
  -9   3   5    3.44    4.62
  -9  -3   4   12.07    5.33
  -9   3   4    9.15    5.26
  -9  -3   4   20.60    4.88
  -9  -3   3   11.54    5.34
  -9  -3   3   17.16    5.05
  -9  -3   2    7.91    4.57
  -9  -3   2    1.68    4.71
  -9   3   1   12.51    4.51
  -9   3   0    3.64    3.40
  -9  -4   6   15.09    3.92
  -9  -4   5   15.31    4.61
  -9   4   5    4.54    4.07
  -9  -4   5   17.81    4.03
  -9  -4   4   14.34    4.89
  -9   4   4   -0.07    4.72
  -9  -4   4   11.97    4.58
  -9  -4   3    6.08    4.53
  -9   4   3   20.71    4.84
  -9  -4   3   15.05    4.82
  -9  -5   5   10.16    3.72
  -9   5   4   29.84    4.26
  -9  -5   4   23.38    4.50
  -9   5   3   15.59    4.32
  -9   5   2    8.72    4.16
  -9  -5   1    2.17    3.46
   9   5  -1    7.06    5.22
  -9  -6   2    2.67    3.52
   9   6  -2    2.27    5.58
   0   0   0    0.00    0.00


TITL exp_2222KB_Indole-BCF_auto in P2(1)/m
REM P2(1)/m (#11 in standard setting)
CELL 1.54184   7.541765  16.647083   9.660108  90.0000 106.5813  90.0000
ZERR   17.00   0.000961   0.001327   0.001020   0.0000   0.0123   0.0000
LATT  1
SYMM -x, y+1/2,-z
SFAC C H B N F
UNIT 17.00 17.00 17.00 17.00 17.00
TREF
HKLF 4
END
_computing_structure_solution     'SHELXT 2018/2 (Sheldrick, 2018)'
;
_shelx_hkl_checksum                86958
_olex2_submission_special_instructions  'No special instructions were received'
_oxdiff_exptl_absorpt_empirical_details
;
Empirical correction (ABSPACK) includes:
- Absorption correction using spherical harmonics
- Frame scaling
;
_oxdiff_exptl_absorpt_empirical_full_max  2.715
_oxdiff_exptl_absorpt_empirical_full_min  0.466
# start Validation Reply Form
_vrf_PLAT035_TH2024_compound_1a-B1
;
PROBLEM: _chemical_absolute_configuration Info  Not Given     Please Do !  
RESPONSE: Absolute configuration of this product is not critical for discussions. 
;
_vrf_PLAT340_TH2024_compound_1a-B1
;
PROBLEM: Low Bond Precision on  C-C Bonds ...............    0.01627 Ang.  
RESPONSE: This is due to a low quality of the crystal.
;
# end Validation Reply Form
